# Supplementary material for: Hierarchical social modularity in gorillas
Source: Proc Biol Sci. 2019 Jul 10;286(1906):20190681. doi: 10.1098/rspb.2019.0681 (PMC6650716; doi:10.1098/rspb.2019.0681)
Supplement: Association Arrays [file rspb20190681supp2.xlsx]

## Sheet: Simple Ratio Lokoue
	L02	L03	L05	L10	L12	L13	L14	L22	L24	L27	L31	L32	L36	L37	L41	L42	L43	L44	L45	L46	L50	L52	L53	L55	L60	LO7	LS13	S01	S04	S05	S06	S10	S11	S12	S14	S15	S21	S22	s24	S25	S26	S28	S34	S40	S47	S48	S81	sSbo
L02	0	0.030303	0	0	0	0.0434783	0	0.0833333	0.0666667	0	0	0.0555556	0	0	0	0	0	0	0	0	0.0666667	0	0	0.0526316	0.047619	0	0	0.0192308	0.0465116	0	0	0	0	0	0	0.0833333	0	0.0454545	0.0612245	0	0	0	0	0	0	0.0416667	0	0
L03	0.030303	0	0	0.0555556	0.0217391	0	0	0.0526316	0.0222222	0.0243902	0	0.03125	0.0322581	0.03125	0	0	0.027027	0.0540541	0.0434783	0	0.0222222	0.03125	0	0	0.0285714	0.0166667	0.1	0.0307692	0.0350877	0.0163934	0.0666667	0	0.0882353	0.0181818	0	0.025641	0	0.0277778	0.0645161	0.0232558	0	0	0	0	0	0.0833333	0.03125	0
L05	0	0	0	0	0.0333333	0	0.0769231	0	0.0714286	0	0	0	0.0666667	0	0	0	0	0	0	0	0	0	0	0	0	0.0227273	0	0.02	0.0238095	0.0697674	0.0322581	0.0666667	0	0.025641	0	0.0434783	0	0	0.0416667	0.037037	0.0666667	0	0	0.0526316	0	0	0	0
L10	0	0.0555556	0	0	0	0	0.030303	0	0.0588235	0	0.037037	0	0.047619	0	0	0	0.0769231	0	0.027027	0.0344828	0	0	0	0	0	0.0408163	0.0454545	0.0178571	0.0208333	0.0196078	0.0555556	0	0.0384615	0	0	0	0	0.0384615	0.0181818	0	0	0	0.0434783	0	0	0.0740741	0.0454545	0
L12	0	0.0217391	0.0333333	0	0	0	0.131579	0.0263158	0.0714286	0	0	0.0322581	0	0.0666667	0	0.0333333	0	0.027027	0	0	0.0465116	0.0322581	0	0	0	0.0714286	0	0.0153846	0.0545455	0.0517241	0.0930233	0.0689655	0.0285714	0.0377358	0.0285714	0.0540541	0	0	0.031746	0.0487805	0	0	0	0	0	0.0555556	0	0
L13	0.0434783	0	0	0	0	0	0	0.0344828	0.0285714	0.0666667	0.037037	0	0	0	0	0	0	0	0	0.0344828	0.0588235	0	0	0	0	0.0625	0	0.0178571	0	0.0833333	0.027027	0	0.0384615	0	0	0.0344828	0	0.0384615	0.0181818	0.0625	0	0	0	0	0	0	0.0454545	0
L14	0	0	0.0769231	0.030303	0.131579	0	0	0.0285714	0.05	0	0	0.0357143	0	0.115385	0	0.037037	0.0625	0.0294118	0	0	0	0	0	0.0344828	0	0.0363636	0.0740741	0	0.0784314	0.115385	0.0232558	0	0.1	0	0.03125	0	0	0.03125	0.0689655	0	0	0.0714286	0	0	0	0	0	0
L22	0.0833333	0.0526316	0	0	0.0263158	0.0344828	0.0285714	0	0	0	0	0.0416667	0.0434783	0	0	0.0434783	0	0	0.025641	0	0.0555556	0	0	0	0.037037	0.0192308	0	0.0172414	0.0408163	0.0588235	0.0526316	0.0434783	0	0.0212766	0.115385	0	0	0	0	0.0285714	0.0434783	0	0.04	0	0	0	0	0
L24	0.0666667	0.0222222	0.0714286	0.0588235	0.0714286	0.0285714	0.05	0	0	0.025641	0	0.0333333	0	0	0	0	0	0	0.0454545	0	0.047619	0	0	0.103448	0	0.0535714	0.0333333	0	0.0961538	0.0714286	0.0697674	0.0344828	0.0606061	0.0188679	0.0294118	0.027027	0.0571429	0.0606061	0.0491803	0.0243902	0	0	0	0	0	0.0277778	0	0.0333333
L27	0	0.0243902	0	0	0	0.0666667	0	0	0.025641	0	0.0322581	0	0.0833333	0	0.04	0	0.0322581	0	0.0769231	0	0.025641	0.08	0	0	0.0714286	0.0185185	0.0384615	0	0.0816327	0	0	0	0.107143	0	0.0333333	0	0.0645161	0.0689655	0.132075	0.117647	0	0	0	0.0344828	0	0.03125	0.08	0.0384615
L31	0	0	0	0.037037	0	0.037037	0	0	0	0.0322581	0	0	0.047619	0.0952381	0	0	0	0	0	0	0.0285714	0	0.157895	0.0434783	0.04	0.0851064	0	0	0.0888889	0.0196078	0.027027	0	0	0.0697674	0	0.0714286	0.0357143	0	0.0980392	0.0625	0	0	0	0	0	0	0.0454545	0
L32	0.0555556	0.03125	0	0	0.0322581	0	0.0357143	0.0416667	0.0333333	0	0	0	0	0	0	0.0625	0.0454545	0	0	0	0	0	0.0625	0	0	0	0.0588235	0.0196078	0.047619	0.0217391	0	0	0	0.108108	0.047619	0.0416667	0	0	0.0408163	0	0.133333	0	0	0.05	0	0.0434783	0	0
L36	0	0.0322581	0.0666667	0.047619	0	0	0	0.0434783	0	0.0833333	0.047619	0	0	0	0	0	0.047619	0	0.0322581	0	0	0	0	0	0.111111	0	0.0625	0	0.0487805	0	0	0	0	0.025641	0	0	0.15	0	0.0869565	0.0769231	0	0	0	0	0	0	0.133333	0
L37	0	0.03125	0	0	0.0666667	0	0.115385	0	0	0	0.0952381	0	0	0	0	0.0625	0	0	0	0	0	0	0	0	0	0	0	0.0196078	0.047619	0.0217391	0.03125	0	0	0.025	0.047619	0	0.0434783	0	0.0408163	0.0357143	0	0	0	0	0.0625	0	0	0
L41	0	0	0	0	0	0	0	0	0	0.04	0	0	0	0	0	0	0	0	0.103448	0.0434783	0	0	0	0	0	0	0	0	0.0238095	0.0222222	0.0322581	0	0	0.0526316	0	0	0	0	0.0416667	0	0	0	0	0.0526316	0	0	0	0.0625
L42	0	0	0	0	0.0333333	0	0.037037	0.0434783	0	0	0	0.0625	0	0.0625	0	0	0	0	0	0	0.0714286	0	0	0	0	0.0227273	0	0	0	0.0222222	0	0	0	0.025641	0.105263	0	0.0952381	0	0.0204082	0	0.142857	0	0	0	0	0	0	0.0625
L43	0	0.027027	0	0.0769231	0	0	0.0625	0	0	0.0322581	0	0.0454545	0.047619	0	0	0	0	0	0	0	0	0	0.047619	0	0.0833333	0.02	0.0952381	0	0	0.04	0.027027	0.047619	0	0.0222222	0	0	0	0	0.0980392	0.0625	0.1	0.0434783	0.0909091	0	0	0	0.0454545	0
L44	0	0.0540541	0	0	0.027027	0	0.0294118	0	0	0	0	0	0	0	0	0	0	0	0	0	0.0277778	0.0434783	0	0	0	0.04	0	0.0175439	0	0.06	0.0263158	0	0	0.0217391	0	0	0.0344828	0	0.0178571	0	0.0454545	0	0	0	0	0	0	0.0434783
L45	0	0.0434783	0	0.027027	0	0	0	0.025641	0.0454545	0.0769231	0	0	0.0322581	0	0.103448	0	0	0	0	0.0526316	0.0454545	0	0	0	0.0285714	0.0338983	0	0.0307692	0.0535714	0	0	0	0	0.0566038	0.0277778	0	0	0.0277778	0.03125	0	0	0.030303	0.030303	0	0	0	0	0.0645161
L46	0	0	0	0.0344828	0	0.0344828	0	0	0	0	0	0	0	0	0.0434783	0	0	0	0.0526316	0	0.0555556	0.0416667	0	0.04	0	0	0	0.0350877	0	0	0.0526316	0	0.0357143	0.0212766	0.0357143	0.0666667	0	0.0357143	0	0.0285714	0	0	0	0.037037	0	0	0	0
L50	0.0666667	0.0222222	0	0	0.0465116	0.0588235	0	0.0555556	0.047619	0.025641	0.0285714	0	0	0	0	0.0714286	0	0.0277778	0.0454545	0.0555556	0	0	0	0.0322581	0.030303	0.113208	0	0.015625	0	0.0169492	0	0	0.0606061	0	0	0	0	0.0294118	0.0322581	0.05	0	0	0	0	0	0.0277778	0	0
L52	0	0.03125	0	0	0.0322581	0	0	0	0	0.08	0	0	0	0	0	0	0	0.0434783	0	0.0416667	0	0	0	0	0.05	0.0454545	0	0.0612245	0	0	0	0.0625	0.157895	0	0.047619	0	0	0	0.0408163	0	0	0.0555556	0	0.05	0	0	0	0
L53	0	0	0	0	0	0	0	0	0	0	0.157895	0.0625	0	0	0	0	0.047619	0	0	0	0	0	0	0.0588235	0.0526316	0.0227273	0	0	0.0487805	0	0.0322581	0	0	0.142857	0	0.0434783	0	0	0.0416667	0	0	0.0588235	0	0	0	0	0	0
L55	0.0526316	0	0	0	0	0	0.0344828	0	0.103448	0	0.0434783	0	0	0	0	0	0	0	0	0.04	0.0322581	0	0.0588235	0	0	0.0217391	0.117647	0.0192308	0.0714286	0.0212766	0	0	0.0454545	0	0	0	0	0	0.04	0.0344828	0	0.0526316	0	0	0	0	0	0
L60	0.047619	0.0285714	0	0	0	0	0	0.037037	0	0.0714286	0.04	0	0.111111	0	0	0	0.0833333	0	0.0285714	0	0.030303	0.05	0.0526316	0	0	0	0.05	0.0377358	0	0.0204082	0	0	0	0.0232558	0	0	0.0384615	0	0.0588235	0.0666667	0	0	0	0	0.0526316	0	0.105263	0
LO7	0	0.0166667	0.0227273	0.0408163	0.0714286	0.0625	0.0363636	0.0192308	0.0535714	0.0185185	0.0851064	0	0	0	0	0.0227273	0.02	0.04	0.0338983	0	0.113208	0.0454545	0.0227273	0.0217391	0	0	0	0.038961	0.0588235	0.0869565	0.0701754	0.0227273	0.0416667	0.0615385	0.0204082	0.0392157	0.0196078	0	0.0533333	0.0363636	0	0.0444444	0	0	0	0	0	0.0222222
LS13	0	0.1	0	0.0454545	0	0	0.0740741	0	0.0333333	0.0384615	0	0.0588235	0.0625	0	0	0	0.0952381	0	0	0	0	0	0	0.117647	0.05	0	0	0	0	0.0217391	0.03125	0	0.157895	0	0	0.0416667	0	0.047619	0.0408163	0.0357143	0	0.0555556	0	0.05	0	0.0434783	0.125	0.0588235
S01	0.0192308	0.0307692	0.02	0.0178571	0.0153846	0.0178571	0	0.0172414	0	0	0	0.0196078	0	0.0196078	0	0	0	0.0175439	0.0307692	0.0350877	0.015625	0.0612245	0	0.0192308	0.0377358	0.038961	0	0	0.0540541	0.0253165	0	0.02	0	0	0.037037	0	0	0.0181818	0.0365854	0	0	0	0.0192308	0.0377358	0.159091	0	0	0
S04	0.0465116	0.0350877	0.0238095	0.0208333	0.0545455	0	0.0784314	0.0408163	0.0961538	0.0816327	0.0888889	0.047619	0.0487805	0.047619	0.0238095	0	0	0	0.0535714	0	0	0	0.0487805	0.0714286	0	0.0588235	0	0.0540541	0	0.0428571	0.0350877	0	0.0212766	0.046875	0.0434783	0.02	0.0638298	0.0212766	0.203125	0.0185185	0	0	0	0.0217391	0	0.0204082	0	0
S05	0	0.0163934	0.0697674	0.0196078	0.0517241	0.0833333	0.115385	0.0588235	0.0714286	0	0.0196078	0.0217391	0	0.0217391	0.0222222	0.0222222	0.04	0.06	0	0	0.0169492	0	0	0.0212766	0.0204082	0.0869565	0.0217391	0.0253165	0.0428571	0	0.0689655	0	0.0408163	0.0144928	0.02	0	0.0192308	0	0.0666667	0.0175439	0.0222222	0.0434783	0.0212766	0	0	0	0.0217391	0.0444444
S06	0	0.0666667	0.0322581	0.0555556	0.0930233	0.027027	0.0232558	0.0526316	0.0697674	0	0.027027	0	0	0.03125	0.0322581	0	0.027027	0.0263158	0	0.0526316	0	0	0.0322581	0	0	0.0701754	0.03125	0	0.0350877	0.0689655	0	0	0	0.0566038	0.0277778	0.111111	0	0.0882353	0.0153846	0.0731707	0.0666667	0	0	0.0588235	0	0.0263158	0.03125	0
S10	0	0	0.0666667	0	0.0689655	0	0	0.0434783	0.0344828	0	0	0	0	0	0	0	0.047619	0	0	0	0	0.0625	0	0	0	0.0227273	0	0.02	0	0	0	0	0	0.025641	0	0.0434783	0	0	0	0	0.0666667	0	0	0	0	0.0454545	0	0
S11	0	0.0882353	0	0.0384615	0.0285714	0.0384615	0.1	0	0.0606061	0.107143	0	0	0	0	0	0	0	0	0	0.0357143	0.0606061	0.157895	0	0.0454545	0	0.0416667	0.157895	0	0.0212766	0.0408163	0	0	0	0	0	0	0	0	0.0576923	0	0	0.0454545	0	0	0	0	0	0.1
S12	0	0.0181818	0.025641	0	0.0377358	0	0	0.0212766	0.0188679	0	0.0697674	0.108108	0.025641	0.025	0.0526316	0.025641	0.0222222	0.0217391	0.0566038	0.0212766	0	0	0.142857	0	0.0232558	0.0615385	0	0	0.046875	0.0144928	0.0566038	0.025641	0	0	0.0227273	0.142857	0.0217391	0	0.0571429	0.0196078	0.0526316	0.0243902	0.05	0.0731707	0	0.0217391	0	0
S14	0	0	0	0	0.0285714	0	0.03125	0.115385	0.0294118	0.0333333	0	0.047619	0	0.047619	0	0.105263	0	0	0.0277778	0.0357143	0	0.047619	0	0	0	0.0204082	0	0.037037	0.0434783	0.02	0.0277778	0	0	0.0227273	0	0	0	0	0	0.03125	0.105263	0	0	0.0416667	0	0	0	0
S15	0.0833333	0.025641	0.0434783	0	0.0540541	0.0344828	0	0	0.027027	0	0.0714286	0.0416667	0	0	0	0	0	0	0	0.0666667	0	0	0.0434783	0	0	0.0392157	0.0416667	0	0.02	0	0.111111	0.0434783	0	0.142857	0	0	0	0.0357143	0.0357143	0.0588235	0	0	0	0.0769231	0	0.107143	0	0
S21	0	0	0	0	0	0	0	0	0.0571429	0.0645161	0.0357143	0	0.15	0.0434783	0	0.0952381	0	0.0344828	0	0	0	0	0	0	0.0384615	0.0196078	0	0	0.0638298	0.0192308	0	0	0	0.0217391	0	0	0	0	0.0555556	0.0606061	0	0	0	0	0	0	0.0434783	0.0434783
S22	0.0454545	0.0277778	0	0.0384615	0	0.0384615	0.03125	0	0.0606061	0.0689655	0	0	0	0	0	0	0	0	0.0277778	0.0357143	0.0294118	0	0	0	0	0	0.047619	0.0181818	0.0212766	0	0.0882353	0	0	0	0	0.0357143	0	0	0.0185185	0	0	0	0	0	0	0.037037	0.1	0
s24	0.0612245	0.0645161	0.0416667	0.0181818	0.031746	0.0181818	0.0689655	0	0.0491803	0.132075	0.0980392	0.0408163	0.0869565	0.0408163	0.0416667	0.0204082	0.0980392	0.0178571	0.03125	0	0.0322581	0.0408163	0.0416667	0.04	0.0588235	0.0533333	0.0408163	0.0365854	0.203125	0.0666667	0.0153846	0	0.0576923	0.0571429	0	0.0357143	0.0555556	0.0185185	0	0.0333333	0.0204082	0.0196078	0	0.0188679	0.0204082	0	0.0408163	0
S25	0	0.0232558	0.037037	0	0.0487805	0.0625	0	0.0285714	0.0243902	0.117647	0.0625	0	0.0769231	0.0357143	0	0	0.0625	0	0	0.0285714	0.05	0	0	0.0344828	0.0666667	0.0363636	0.0357143	0	0.0185185	0.0175439	0.0731707	0	0	0.0196078	0.03125	0.0588235	0.0606061	0	0.0333333	0	0.037037	0	0	0.0322581	0	0	0.115385	0.0357143
S26	0	0	0.0666667	0	0	0	0	0.0434783	0	0	0	0.133333	0	0	0	0.142857	0.1	0.0454545	0	0	0	0	0	0	0	0	0	0	0	0.0222222	0.0666667	0.0666667	0	0.0526316	0.105263	0	0	0	0.0204082	0.037037	0	0	0	0.0526316	0	0	0	0
S28	0	0	0	0	0	0	0.0714286	0	0	0	0	0	0	0	0	0	0.0434783	0	0.030303	0	0	0.0555556	0.0588235	0.0526316	0	0.0444444	0.0555556	0	0	0.0434783	0	0	0.0454545	0.0243902	0	0	0	0	0.0196078	0	0	0	0	0	0	0	0	0.117647
S34	0	0	0	0.0434783	0	0	0	0.04	0	0	0	0	0	0	0	0	0.0909091	0	0.030303	0	0	0	0	0	0	0	0	0.0192308	0	0.0212766	0	0	0	0.05	0	0	0	0	0	0	0	0	0	0	0.0588235	0.0416667	0	0
S40	0	0	0.0526316	0	0	0	0	0	0	0.0344828	0	0.05	0	0	0.0526316	0	0	0	0	0.037037	0	0.05	0	0	0	0	0.05	0.0377358	0.0217391	0	0.0588235	0	0	0.0731707	0.0416667	0.0769231	0	0	0.0188679	0.0322581	0.0526316	0	0	0	0	0	0	0
S47	0	0	0	0	0	0	0	0	0	0	0	0	0	0.0625	0	0	0	0	0	0	0	0	0	0	0.0526316	0	0	0.159091	0	0	0	0	0	0	0	0	0	0	0.0204082	0	0	0	0.0588235	0	0	0	0	0
S48	0.0416667	0.0833333	0	0.0740741	0.0555556	0	0	0	0.0277778	0.03125	0	0.0434783	0	0	0	0	0	0	0	0	0.0277778	0	0	0	0	0	0.0434783	0	0.0204082	0	0.0263158	0.0454545	0	0.0217391	0	0.107143	0	0.037037	0	0	0	0	0.0416667	0	0	0	0	0
S81	0	0.03125	0	0.0454545	0	0.0454545	0	0	0	0.08	0.0454545	0	0.133333	0	0	0	0.0454545	0	0	0	0	0	0	0	0.105263	0	0.125	0	0	0.0217391	0.03125	0	0	0	0	0	0.0434783	0.1	0.0408163	0.115385	0	0	0	0	0	0	0	0
sSbo	0	0	0	0	0	0	0	0	0.0333333	0.0384615	0	0	0	0	0.0625	0.0625	0	0.0434783	0.0645161	0	0	0	0	0	0	0.0222222	0.0588235	0	0	0.0444444	0	0	0.1	0	0	0	0.0434783	0	0	0.0357143	0	0.117647	0	0	0	0	0	0

## Sheet: Simple Ratio Mbeli A
	G1	S1	S2	S3	S4	G3	G4	S5	S6	S8	S9	G8	G9	G10	G11	S11	G13	S14	S18	S19	G16	G17	S21	S22	G20	S23	S24	G21	G22	G23	G24
G1	0	0.025	0.0103093	0.0769231	0.0114943	0.0941176	0.0561798	0	0.0384615	0.0344828	0	0.0754717	0.0396825	0.0560748	0.0545455	0	0.0934579	0.0188679	0.0151515	0.0188679	0.0625	0.0421687	0	0.0603448	0.0625	0.0533333	0	0.0178571	0.0350877	0.0333333	0.0672269
S1	0.025	0	0.0232558	0.0136986	0.012987	0.0121951	0.0120482	0	0.0232558	0.0526316	0	0.0833333	0.034188	0.00980392	0	0	0.0918367	0	0.0555556	0.0232558	0	0.0448718	0.0491803	0.0560748	0.056338	0.0147059	0	0.0217391	0	0.04	0.0446429
S2	0.0103093	0.0232558	0	0.011236	0.0804598	0.03125	0.010101	0.016129	0	0.0212766	0	0.025641	0.0458015	0.0258621	0	0	0.00819672	0	0.028169	0	0	0.0718563	0.0526316	0.0487805	0.0340909	0.0240964	0.0634921	0.0327869	0.015625	0	0.0555556
S3	0.0769231	0.0136986	0.011236	0	0.025641	0.0625	0.0487805	0.0425532	0.0454545	0.0512821	0.0408163	0.0291262	0.0603448	0.0606061	0	0.0217391	0.0686275	0	0	0.0454545	0.0344828	0.0576923	0	0.0648148	0.0547945	0.0597015	0	0	0	0.0384615	0.0530973
S4	0.0114943	0.012987	0.0804598	0.025641	0	0.0229885	0.0227273	0.0392157	0	0.0117647	0	0.0280374	0.0409836	0.0186916	0	0.0625	0.0272727	0.0204082	0.125	0	0.015873	0.0696203	0.0606061	0.0625	0.0253165	0.0416667	0.0178571	0.0192308	0.0185185	0	0.0336134
G3	0.0941176	0.0121951	0.03125	0.0625	0.0229885	0	0.0674157	0.0175439	0.0185185	0.0340909	0	0.036036	0.0731707	0.0654206	0	0	0.0825688	0	0.0461538	0	0.0454545	0.0674847	0	0.0508475	0.0617284	0.0666667	0	0	0.0169492	0.0677966	0.0666667
G4	0.0561798	0.0120482	0.010101	0.0487805	0.0227273	0.0674157	0	0	0.0181818	0.0337079	0.0338983	0.0357143	0.0472441	0.0648148	0	0.0178571	0.0625	0.0181818	0.0298507	0.0181818	0.0294118	0.0542169	0	0.0775862	0.0609756	0.0519481	0	0	0.0166667	0	0.0238095
S5	0	0	0.016129	0.0425532	0.0392157	0.0175439	0	0	0	0	0	0.0128205	0.0105263	0.012987	0	0	0	0	0.0322581	0	0	0.0147059	0.0540541	0.0232558	0	0	0	0	0.0434783	0	0.0697674
S6	0.0384615	0.0232558	0	0.0454545	0	0.0185185	0.0181818	0	0	0.0196078	0	0	0.0108696	0.0273973	0	0	0.025974	0	0	0	0.0344828	0.00746269	0	0	0	0.025	0	0	0.05	0	0
S8	0.0344828	0.0526316	0.0212766	0.0512821	0.0117647	0.0340909	0.0337079	0	0.0196078	0	0	0.046729	0.057377	0.0673077	0.0566038	0	0.0648148	0	0.031746	0	0.0153846	0.0621118	0	0.0521739	0.106667	0.0405405	0.0350877	0	0	0.0169492	0.0330579
S9	0	0	0	0.0408163	0	0	0.0338983	0	0	0	0	0	0	0.0126582	0	0	0	0	0	0	0	0.0294118	0	0.011236	0	0.0454545	0	0	0	0.0357143	0.0217391
G8	0.0754717	0.0833333	0.025641	0.0291262	0.0280374	0.036036	0.0357143	0.0128205	0	0.046729	0	0	0.0337838	0.0465116	0.025641	0.0131579	0.0775194	0.0133333	0.0722892	0.0133333	0	0.0833333	0.0434783	0.0661765	0.0594059	0.0306122	0	0.0394737	0.0125	0.0120482	0.103704
G9	0.0396825	0.034188	0.0458015	0.0603448	0.0409836	0.0731707	0.0472441	0.0105263	0.0108696	0.057377	0	0.0337838	0	0.0555556	0.0319149	0	0.0469799	0.021978	0.0192308	0.0108696	0.0490196	0.0761421	0.0462963	0.0588235	0.0782609	0.0442478	0.0204082	0.0434783	0.0208333	0.0306122	0.0375
G10	0.0560748	0.00980392	0.0258621	0.0606061	0.0186916	0.0654206	0.0648148	0.012987	0.0273973	0.0673077	0.0126582	0.0465116	0.0555556	0	0.025974	0.0133333	0.0534351	0.0273973	0.0114943	0	0.0113636	0.0718232	0.0215054	0.0746269	0.06	0.0416667	0.0379747	0.04	0.025641	0.0506329	0.0882353
G11	0.0545455	0	0	0	0	0	0	0	0	0.0566038	0	0.025641	0.0319149	0.025974	0	0	0.0121951	0	0.03125	0	0	0.0145985	0.025641	0.0113636	0.0408163	0.0465116	0.0384615	0.0454545	0.0869565	0	0
S11	0	0	0	0.0217391	0.0625	0	0.0178571	0	0	0	0	0.0131579	0	0.0133333	0	0	0	0	0	0	0	0	0	0	0	0.0243902	0	0	0	0	0
G13	0.0934579	0.0918367	0.00819672	0.0686275	0.0272727	0.0825688	0.0625	0	0.025974	0.0648148	0	0.0775194	0.0469799	0.0534351	0.0121951	0	0	0	0.010989	0.0128205	0.021978	0.137931	0.0102041	0.080292	0.0784314	0.029703	0.0117647	0.025	0.0243902	0.0116279	0.0704225
S14	0.0188679	0	0	0	0.0204082	0	0.0181818	0	0	0	0	0.0133333	0.021978	0.0273973	0	0	0	0	0	0	0	0	0	0.0119048	0.0217391	0	0	0	0	0	0.0113636
S18	0.0151515	0.0555556	0.028169	0	0.125	0.0461538	0.0298507	0.0322581	0	0.031746	0	0.0722892	0.0192308	0.0114943	0.03125	0	0.010989	0	0	0	0	0.0277778	0.0652174	0.0315789	0.0526316	0.0384615	0	0	0.030303	0.0277778	0.030303
S19	0.0188679	0.0232558	0	0.0454545	0	0	0.0181818	0	0	0	0	0.0133333	0.0108696	0	0	0	0.0128205	0	0	0	0	0.0150376	0	0.0119048	0.0444444	0	0	0	0	0	0.0113636
G16	0.0625	0	0	0.0344828	0.015873	0.0454545	0.0294118	0	0.0344828	0.0153846	0	0	0.0490196	0.0113636	0	0	0.021978	0	0	0	0	0.0205479	0	0.0206186	0	0.0377358	0	0	0	0	0
G17	0.0421687	0.0448718	0.0718563	0.0576923	0.0696203	0.0674847	0.0542169	0.0147059	0.00746269	0.0621118	0.0294118	0.0833333	0.0761421	0.0718232	0.0145985	0	0.137931	0	0.0277778	0.0150376	0.0205479	0	0.0197368	0.102703	0.0375	0.0526316	0.0142857	0.0147059	0.0144928	0.0214286	0.0833333
S21	0	0.0491803	0.0526316	0	0.0606061	0	0	0.0540541	0	0	0	0.0434783	0.0462963	0.0215054	0.025641	0	0.0102041	0	0.0652174	0	0	0.0197368	0	0.039604	0.0151515	0	0.0238095	0.0263158	0.0789474	0.0232558	0.0283019
S22	0.0603448	0.0560748	0.0487805	0.0648148	0.0625	0.0508475	0.0775862	0.0232558	0	0.0521739	0.011236	0.0661765	0.0588235	0.0746269	0.0113636	0	0.080292	0.0119048	0.0315789	0.0119048	0.0206186	0.102703	0.039604	0	0.0545455	0.047619	0.010989	0	0.0465116	0	0.0821918
G20	0.0625	0.056338	0.0340909	0.0547945	0.0253165	0.0617284	0.0609756	0	0	0.106667	0	0.0594059	0.0782609	0.06	0.0408163	0	0.0784314	0.0217391	0.0526316	0.0444444	0	0.0375	0.0151515	0.0545455	0	0.0285714	0.0188679	0	0.0196078	0.0377358	0.0344828
S23	0.0533333	0.0147059	0.0240964	0.0597015	0.0416667	0.0666667	0.0519481	0	0.025	0.0405405	0.0454545	0.0306122	0.0442478	0.0416667	0.0465116	0.0243902	0.029703	0	0.0384615	0	0.0377358	0.0526316	0	0.047619	0.0285714	0	0	0.0232558	0	0.0208333	0.0178571
S24	0	0	0.0634921	0	0.0178571	0	0	0	0	0.0350877	0	0	0.0204082	0.0379747	0.0384615	0	0.0117647	0	0	0	0	0.0142857	0.0238095	0.010989	0.0188679	0	0	0.04	0	0	0
G21	0.0178571	0.0217391	0.0327869	0	0.0192308	0	0	0	0	0	0	0.0394737	0.0434783	0.04	0.0454545	0	0.025	0	0	0	0	0.0147059	0.0263158	0	0	0.0232558	0.04	0	0	0	0.010989
G22	0.0350877	0	0.015625	0	0.0185185	0.0169492	0.0166667	0.0434783	0.05	0	0	0.0125	0.0208333	0.025641	0.0869565	0	0.0243902	0	0.030303	0	0	0.0144928	0.0789474	0.0465116	0.0196078	0	0	0	0	0	0.0217391
G23	0.0333333	0.04	0	0.0384615	0	0.0677966	0	0	0	0.0169492	0.0357143	0.0120482	0.0306122	0.0506329	0	0	0.0116279	0	0.0277778	0	0	0.0214286	0.0232558	0	0.0377358	0.0208333	0	0	0	0	0.0319149
G24	0.0672269	0.0446429	0.0555556	0.0530973	0.0336134	0.0666667	0.0238095	0.0697674	0	0.0330579	0.0217391	0.103704	0.0375	0.0882353	0	0	0.0704225	0.0113636	0.030303	0.0113636	0	0.0833333	0.0283019	0.0821918	0.0344828	0.0178571	0	0.010989	0.0217391	0.0319149	0

## Sheet: Simple Ratio Mbeli B
	G1	S1	G2	S2	S4	G3	G4	S5	S6	S7	S8	G8	G9	G10	S10	G11	G12	S11	S12	G13	S15	S16	S17	S18	G15	G17	S20	S21	G19 (S22)	G20	S23	S24	G21	G22	G23	G24
G1	0	0.0350877	0	0.0512821	0.024	0.0631579	0.0441176	0.02	0.0196078	0.045977	0.028169	0.056	0.0438596	0.0421053	0.0423729	0.0192308	0	0.0612245	0.0169492	0.0142857	0.0140845	0.0263158	0.0175439	0.0136986	0.0328947	0.0495868	0.0655738	0.0136986	0.0721649	0.0208333	0.0192308	0.0434783	0.0163934	0.0169492	0.0416667	0.042735
S1	0.0350877	0	0.0384615	0	0	0.0277778	0	0	0	0.015873	0	0.0606061	0.0222222	0.0140845	0.0212766	0.04	0.0384615	0	0	0.047619	0.0465116	0.011236	0	0	0.023622	0.0309278	0.027027	0	0.0131579	0.0142857	0	0	0	0	0.0138889	0.0555556
G2	0	0.0384615	0	0.0111111	0.0549451	0	0	0	0	0.0172414	0.025	0.0204082	0.115385	0.0307692	0.0111111	0	0	0	0	0.0540541	0.025641	0.0119048	0	0.05	0.0245902	0.0326087	0.03125	0	0.0140845	0.0153846	0	0	0.0344828	0	0.0149254	0.0227273
S2	0.0512821	0	0.0111111	0	0.0645161	0.0454545	0.0285714	0	0.0113636	0.0491803	0.0280374	0.0764331	0.0612245	0.0461538	0.0810811	0.0227273	0	0.0113636	0.0104167	0.0285714	0.0380952	0.0405405	0.0326087	0.0277778	0.0486486	0.0512821	0.0515464	0.0571429	0.0601504	0.0150376	0	0.0380952	0.0421053	0.0210526	0.0458015	0.0671141
S4	0.024	0	0.0549451	0.0645161	0	0.075188	0.0272727	0.0108696	0.032967	0.0230769	0.0648148	0.0807453	0.0662252	0.0681818	0.0714286	0.0106383	0.0105263	0	0.02	0.0366972	0	0.0743243	0.010101	0.0740741	0.0994475	0.0628931	0.0288462	0.0740741	0.020979	0.0526316	0	0.0754717	0.029703	0.02	0.0364964	0.0580645
G3	0.0631579	0.0277778	0	0.0454545	0.075188	0	0.0117647	0	0	0.06	0.060241	0.057554	0.0551181	0.0363636	0.037594	0.0461538	0.0298507	0.0307692	0.0273973	0.0117647	0.0357143	0.0393701	0.0138889	0.0229885	0.068323	0.0839695	0.038961	0.0113636	0.0347826	0.0660377	0.0461538	0.0235294	0.0266667	0.0273973	0.0550459	0.0787402
G4	0.0441176	0	0	0.0285714	0.0272727	0.0117647	0	0	0	0.0410959	0.0175439	0.0446429	0.0505051	0.0120482	0.0485437	0	0	0	0.0465116	0	0.0178571	0.030303	0	0.0172414	0.0839695	0.037037	0.0638298	0.0172414	0.0229885	0.0121951	0	0.0363636	0.0217391	0	0.0365854	0.0288462
S5	0.02	0	0	0	0.0108696	0	0	0	0	0	0.027027	0	0	0	0.0114943	0	0	0.0625	0	0	0	0	0	0	0.0338983	0.010989	0	0.0263158	0.0147059	0	0.0588235	0	0.0384615	0	0.015625	0.0235294
S6	0.0196078	0	0	0.0113636	0.032967	0	0	0	0	0	0	0.0103093	0	0	0.0113636	0	0	0	0	0	0	0	0	0.025641	0.00819672	0	0	0.025641	0.0144928	0.015873	0.0555556	0	0.037037	0	0.0153846	0.0114943
S7	0.045977	0.015873	0.0172414	0.0491803	0.0230769	0.06	0.0410959	0	0	0	0.0263158	0.0703125	0.0689655	0.0505051	0.0578512	0	0.0535714	0.0178571	0	0.0555556	0.0405405	0.0701754	0	0.025974	0.0519481	0.056	0.0447761	0.025974	0.09	0.03	0.0545455	0.0266667	0.0307692	0.015625	0.0714286	0.0672269
S8	0.028169	0	0.025	0.0280374	0.0648148	0.060241	0.0175439	0.027027	0	0.0263158	0	0.0438596	0.0192308	0.0238095	0.0784314	0	0.025	0	0.0217391	0.0175439	0.0172414	0.0721649	0	0.0166667	0.0510949	0.0363636	0	0.0701754	0	0.0119048	0	0.0172414	0.0208333	0.0444444	0.0116279	0.0582524
G8	0.056	0.0606061	0.0204082	0.0764331	0.0807453	0.057554	0.0446429	0	0.0103093	0.0703125	0.0438596	0	0.0927152	0.0984848	0.0903226	0.0102041	0.0204082	0	0.0192308	0.0540541	0.0350877	0.0794702	0.00970874	0.025641	0.0972973	0.101911	0.0183486	0.0434783	0.0791367	0.0510949	0.0206186	0.0350877	0.0188679	0.0192308	0.0814815	0.083871
G9	0.0438596	0.0222222	0.115385	0.0612245	0.0662252	0.0551181	0.0505051	0	0	0.0689655	0.0192308	0.0927152	0	0.0731707	0.0909091	0.0238095	0.0235294	0	0	0.029703	0.05	0.0869565	0.0224719	0.0288462	0.104651	0.0884354	0.0315789	0.0190476	0.0703125	0.048	0.0117647	0.039604	0.0215054	0	0.0555556	0.0616438
G10	0.0421053	0.0140845	0.0307692	0.0461538	0.0681818	0.0363636	0.0120482	0	0	0.0505051	0.0238095	0.0984848	0.0731707	0	0.0461538	0	0.0151515	0	0.0138889	0.0120482	0.0240964	0.04	0.0289855	0.0357143	0.0625	0.0606061	0.0263158	0.0481928	0.0446429	0.0471698	0.03125	0.0493827	0	0.0428571	0.0660377	0.0384615
S10	0.0423729	0.0212766	0.0111111	0.0810811	0.0714286	0.037594	0.0485437	0.0114943	0.0113636	0.0578512	0.0784314	0.0903226	0.0909091	0.0461538	0	0	0	0.0348837	0	0.0384615	0.0186916	0.0547945	0.0326087	0.00909091	0.0960452	0.044586	0.02	0.0373832	0.0444444	0.0629921	0.0227273	0.0686275	0.03125	0.0319149	0.0538462	0.0392157
G11	0.0192308	0.04	0	0.0227273	0.0106383	0.0461538	0	0	0	0	0	0.0102041	0.0238095	0	0	0	0	0	0	0.027027	0.0263158	0.0120482	0	0	0.00813008	0.0217391	0	0	0	0.015625	0	0.0833333	0.0357143	0	0.0307692	0.0113636
G12	0	0.0384615	0	0	0.0105263	0.0298507	0	0	0	0.0535714	0.025	0.0204082	0.0235294	0.0151515	0	0	0	0	0	0.0540541	0.025641	0.0240964	0.04	0.0243902	0.0245902	0.0106383	0.1	0	0.0140845	0.0153846	0	0	0	0	0.0149254	0.011236
S11	0.0612245	0	0	0.0113636	0	0.0307692	0	0.0625	0	0.0178571	0	0	0	0	0.0348837	0	0	0	0	0	0	0	0	0	0	0	0	0.025641	0.0144928	0	0.0555556	0	0	0	0	0.0352941
S12	0.0169492	0	0	0.0104167	0.02	0.0273973	0.0465116	0	0	0	0.0217391	0.0192308	0	0.0138889	0	0	0	0	0	0	0	0.0224719	0	0.0434783	0.0234375	0.0520833	0.0540541	0.0212766	0	0	0.0384615	0	0.0285714	0	0.0422535	0
G13	0.0142857	0.047619	0.0540541	0.0285714	0.0366972	0.0117647	0	0	0	0.0555556	0.0175439	0.0540541	0.029703	0.0120482	0.0384615	0.027027	0.0540541	0	0	0	0.0363636	0.030303	0	0.0172414	0.0364964	0.0181818	0.0416667	0.0350877	0.0348837	0.0121951	0	0.0363636	0	0.0465116	0.0759494	0.0490196
S15	0.0140845	0.0465116	0.025641	0.0380952	0	0.0357143	0.0178571	0	0	0.0405405	0.0172414	0.0350877	0.05	0.0240964	0.0186916	0.0263158	0.025641	0	0	0.0363636	0	0.019802	0.0731707	0.0169492	0.028777	0.0272727	0.0625	0	0.0588235	0.05	0	0	0.0434783	0	0.0238095	0.0384615
S16	0.0263158	0.011236	0.0119048	0.0405405	0.0743243	0.0393701	0.030303	0	0	0.0701754	0.0721649	0.0794702	0.0869565	0.04	0.0547945	0.0120482	0.0240964	0	0.0224719	0.030303	0.019802	0	0.0113636	0	0.0681818	0.112676	0.0105263	0.0194175	0.0465116	0.0403226	0	0.03	0.0108696	0.0224719	0.0396825	0.0699301
S17	0.0175439	0	0	0.0326087	0.010101	0.0138889	0	0	0	0	0	0.00970874	0.0224719	0.0289855	0.0326087	0	0.04	0	0	0	0.0731707	0.0113636	0	0	0.0238095	0	0.0882353	0	0	0.0294118	0	0.0232558	0	0	0.0285714	0.0217391
S18	0.0136986	0	0.05	0.0277778	0.0740741	0.0229885	0.0172414	0	0.025641	0.025974	0.0166667	0.025641	0.0288462	0.0357143	0.00909091	0	0.0243902	0	0.0434783	0.0172414	0.0169492	0	0	0	0.0431655	0.0176991	0	0.0508475	0.010989	0.0238095	0	0	0.0416667	0.0212766	0.0352941	0.00917431
G15	0.0328947	0.023622	0.0245902	0.0486486	0.0994475	0.068323	0.0839695	0.0338983	0.00819672	0.0519481	0.0510949	0.0972973	0.104651	0.0625	0.0960452	0.00813008	0.0245902	0	0.0234375	0.0364964	0.028777	0.0681818	0.0238095	0.0431655	0	0.0939227	0.0149254	0.0211268	0.0736196	0.0432099	0.00813008	0.0362319	0.00757576	0.00769231	0.0822785	0.0722222
G17	0.0495868	0.0309278	0.0326087	0.0512821	0.0628931	0.0839695	0.037037	0.010989	0	0.056	0.0363636	0.101911	0.0884354	0.0606061	0.044586	0.0217391	0.0106383	0	0.0520833	0.0181818	0.0272727	0.112676	0	0.0176991	0.0939227	0	0.0192308	0.036036	0.0984848	0.0610687	0.0107527	0.0272727	0.019802	0.0306122	0.0681818	0.0794702
S20	0.0655738	0.027027	0.03125	0.0515464	0.0288462	0.038961	0.0638298	0	0	0.0447761	0	0.0183486	0.0315789	0.0263158	0.02	0	0.1	0	0.0540541	0.0416667	0.0625	0.0105263	0.0882353	0	0.0149254	0.0192308	0	0	0.0121951	0.0266667	0	0	0	0	0.0675676	0.01
S21	0.0136986	0	0	0.0571429	0.0740741	0.0113636	0.0172414	0.0263158	0.025641	0.025974	0.0701754	0.0434783	0.0190476	0.0481928	0.0373832	0	0	0.025641	0.0212766	0.0350877	0	0.0194175	0	0.0508475	0.0211268	0.036036	0	0	0	0.0238095	0.025	0.0714286	0.0416667	0.0212766	0.0352941	0.0280374
G19 (S22)	0.0721649	0.0131579	0.0140845	0.0601504	0.020979	0.0347826	0.0229885	0.0147059	0.0144928	0.09	0	0.0791367	0.0703125	0.0446429	0.0444444	0	0.0140845	0.0144928	0	0.0348837	0.0588235	0.0465116	0	0.010989	0.0736196	0.0984848	0.0121951	0	0	0.0357143	0.0142857	0.0344828	0.025641	0	0.0535714	0.037037
G20	0.0208333	0.0142857	0.0153846	0.0150376	0.0526316	0.0660377	0.0121951	0	0.015873	0.03	0.0119048	0.0510949	0.048	0.0471698	0.0629921	0.015625	0.0153846	0	0	0.0121951	0.05	0.0403226	0.0294118	0.0238095	0.0432099	0.0610687	0.0266667	0.0238095	0.0357143	0	0.031746	0.037037	0	0	0.037037	0.0307692
S23	0.0192308	0	0	0	0	0.0461538	0	0.0588235	0.0555556	0.0545455	0	0.0206186	0.0117647	0.03125	0.0227273	0	0	0.0555556	0.0384615	0	0	0	0	0	0.00813008	0.0107527	0	0.025	0.0142857	0.031746	0	0	0.0357143	0.0384615	0.0151515	0.0348837
S24	0.0434783	0	0	0.0380952	0.0754717	0.0235294	0.0363636	0	0	0.0266667	0.0172414	0.0350877	0.039604	0.0493827	0.0686275	0.0833333	0	0	0	0.0363636	0	0.03	0.0232558	0	0.0362319	0.0272727	0	0.0714286	0.0344828	0.037037	0	0	0.0212766	0.0454545	0.075	0.0693069
G21	0.0163934	0	0.0344828	0.0421053	0.029703	0.0266667	0.0217391	0.0384615	0.037037	0.0307692	0.0208333	0.0188679	0.0215054	0	0.03125	0.0357143	0	0	0.0285714	0	0.0434783	0.0108696	0	0.0416667	0.00757576	0.019802	0	0.0416667	0.025641	0	0.0357143	0.0212766	0	0.0285714	0.027027	0.0208333
G22	0.0169492	0	0	0.0210526	0.02	0.0273973	0	0	0	0.015625	0.0444444	0.0192308	0	0.0428571	0.0319149	0	0	0	0	0.0465116	0	0.0224719	0	0.0212766	0.00769231	0.0306122	0	0.0212766	0	0	0.0384615	0.0454545	0.0285714	0	0	0.0322581
G23	0.0416667	0.0138889	0.0149254	0.0458015	0.0364964	0.0550459	0.0365854	0.015625	0.0153846	0.0714286	0.0116279	0.0814815	0.0555556	0.0660377	0.0538462	0.0307692	0.0149254	0	0.0422535	0.0759494	0.0238095	0.0396825	0.0285714	0.0352941	0.0822785	0.0681818	0.0675676	0.0352941	0.0535714	0.037037	0.0151515	0.075	0.027027	0	0	0.030303
G24	0.042735	0.0555556	0.0227273	0.0671141	0.0580645	0.0787402	0.0288462	0.0235294	0.0114943	0.0672269	0.0582524	0.083871	0.0616438	0.0384615	0.0392157	0.0113636	0.011236	0.0352941	0	0.0490196	0.0384615	0.0699301	0.0217391	0.00917431	0.0722222	0.0794702	0.01	0.0280374	0.037037	0.0307692	0.0348837	0.0693069	0.0208333	0.0322581	0.030303	0

## Sheet: Simple Ratio Mbeli C
	G1	G2	G25 (S2)	G26 (S4)	G3	G4	G5	G6 (S7)	G7 (S8)	G8	G9	G10	S10	G12	S12	G13	S13	S15	G14 (S16)	S17	S18	G15	G17	S19	S20	G18	G19 (S22)	G20	S24	G21	G22	G23	G24
G1	0	0.0111111	0.03125	0.0869565	0.0619469	0.0352941	0.0238095	0.0340909	0.0576923	0.0518519	0.0662252	0.0650407	0.0363636	0.0210526	0	0.0444444	0.0285714	0.0384615	0.0291262	0.0596026	0.0340909	0.0787879	0.0521739	0	0	0.0138889	0.0740741	0.0727273	0.0133333	0.0384615	0.0140845	0.0583333	0.0914634
G2	0.0111111	0	0.047619	0.0454545	0.0481928	0.0377358	0.0192308	0.0357143	0.0266667	0.0582524	0.207547	0.0425532	0.0384615	0.015873	0	0.0892857	0.0263158	0.0869565	0.028169	0.0409836	0.0943396	0.0740741	0.047619	0	0.025641	0.0810811	0.037037	0.0240964	0.0238095	0.0909091	0.114286	0.0930233	0.0428571
G25 (S2)	0.03125	0.047619	0	0.0752688	0.0106383	0.016129	0.0166667	0.03125	0	0.0353982	0.0461538	0.049505	0.0470588	0.0588235	0	0.0454545	0.0217391	0.0246914	0	0.0384615	0.0153846	0.0479452	0.0434783	0	0	0	0.0526316	0.0568182	0.02	0.0181818	0.0217391	0.0515464	0.0266667
G26 (S4)	0.0869565	0.0454545	0.0752688	0	0.0707965	0.0113636	0	0.0222222	0.0373832	0.0592593	0.0588235	0.056	0.00877193	0.0537634	0.0136986	0.0215054	0.028169	0.0686275	0.038835	0.0662252	0.0337079	0.0406977	0.042735	0	0	0	0.0503597	0.0438596	0.0131579	0.025	0.0138889	0.0666667	0.0778443
G3	0.0619469	0.0481928	0.0106383	0.0707965	0	0.105263	0.0123457	0.0235294	0.0392157	0.112903	0.0827586	0.0583333	0.0377358	0.021978	0.0454545	0.011236	0	0.04	0.030303	0.0833333	0.0235294	0.0481928	0.0636364	0	0.0298507	0.0147059	0.110236	0.00884956	0.0140845	0.0405405	0.030303	0.0603448	0.107595
G4	0.0352941	0.0377358	0.016129	0.0113636	0.105263	0	0	0.0185185	0.104478	0.049505	0.0416667	0.0555556	0.04	0	0	0.0357143	0	0.0285714	0.0294118	0.0420168	0	0.0289855	0.0493827	0.0263158	0.0277778	0.0277778	0.0582524	0.0512821	0	0.0714286	0.0909091	0.0581395	0.0592593
G5	0.0238095	0.0192308	0.0166667	0	0.0123457	0	0	0.0192308	0.0285714	0	0.00819672	0	0.0410959	0	0	0.037037	0	0.0144928	0.0149254	0.0252101	0.0192308	0.0218978	0.0121951	0	0	0	0.00943396	0	0	0	0	0.0113636	0.0291971
G6 (S7)	0.0340909	0.0357143	0.03125	0.0222222	0.0235294	0.0185185	0.0192308	0	0.0266667	0.0283019	0.0406504	0.0537634	0.0519481	0.0322581	0.0810811	0.0892857	0	0.0135135	0.028169	0.0409836	0.0175439	0.0431655	0.047619	0	0.0526316	0.025641	0.046729	0.0365854	0	0.0212766	0.0263158	0.0561798	0.00689655
G7 (S8)	0.0576923	0.0266667	0	0.0373832	0.0392157	0.104478	0.0285714	0.0266667	0	0.0406504	0.0425532	0.0934579	0.0526316	0.0246914	0	0.0666667	0.0175439	0.0217391	0.0454545	0.0503597	0.0266667	0.0379747	0.0808081	0.0166667	0.0172414	0	0.0314961	0.04	0.0333333	0.0151515	0.0175439	0.0462963	0.0645161
G8	0.0518519	0.0582524	0.0353982	0.0592593	0.112903	0.049505	0	0.0283019	0.0406504	0	0.0783133	0.0492958	0.0819672	0.0267857	0.0224719	0.037037	0.0227273	0.0243902	0.0689655	0.0722892	0.0186916	0.0949721	0.0451128	0.0108696	0	0.045977	0.101351	0.0461538	0.0217391	0.03125	0.0227273	0.0661765	0.106742
G9	0.0662252	0.207547	0.0461538	0.0588235	0.0827586	0.0416667	0.00819672	0.0406504	0.0425532	0.0783133	0	0.083871	0.0486111	0.0075188	0.00917431	0.0564516	0.0283019	0.0431655	0.0362319	0.0883978	0.0491803	0.201117	0.0463576	0.0181818	0.00917431	0.0280374	0.0643275	0.0333333	0	0.026087	0.0480769	0.108108	0.0909091
G10	0.0650407	0.0425532	0.049505	0.056	0.0583333	0.0555556	0	0.0537634	0.0934579	0.0492958	0.083871	0	0.1	0.00970874	0	0.0520833	0.0128205	0.0849057	0.0272727	0.0844156	0	0.0755814	0.0491803	0.0123457	0	0.038961	0.0340136	0.059322	0.0121951	0.047619	0.0394737	0.0894309	0.0628571
S10	0.0363636	0.0384615	0.0470588	0.00877193	0.0377358	0.04	0.0410959	0.0519481	0.0526316	0.0819672	0.0486111	0.1	0	0.0357143	0.016129	0.037037	0.0163934	0.101124	0.0909091	0.0416667	0.0519481	0.05	0.0776699	0.0655738	0	0	0.0465116	0.0485437	0	0	0	0.0263158	0.05625
G12	0.0210526	0.015873	0.0588235	0.0537634	0.021978	0	0	0.0322581	0.0246914	0.0267857	0.0075188	0.00970874	0.0357143	0	0.0222222	0.0634921	0.0465116	0.0253165	0	0.0472441	0.0322581	0.0413793	0.032967	0.0212766	0.0222222	0	0.0630631	0.0963855	0	0.0588235	0	0.0204082	0.0340136
S12	0	0	0	0.0136986	0.0454545	0	0	0.0810811	0	0.0224719	0.00917431	0	0.016129	0.0222222	0	0.0238095	0	0.0363636	0.0377358	0.0186916	0	0.016	0	0	0	0	0.0217391	0.0151515	0.0869565	0	0	0.027027	0.00787402
G13	0.0444444	0.0892857	0.0454545	0.0215054	0.011236	0.0357143	0.037037	0.0892857	0.0666667	0.037037	0.0564516	0.0520833	0.037037	0.0634921	0.0238095	0	0	0.012987	0.0555556	0.0483871	0	0.0962963	0.045977	0.0227273	0	0.0487805	0.0267857	0.0352941	0	0.0851064	0.05	0.0659341	0.00675676
S13	0.0285714	0.0263158	0.0217391	0.028169	0	0	0	0	0.0175439	0.0227273	0.0283019	0.0128205	0.0163934	0.0465116	0	0	0	0.0181818	0.0188679	0.0285714	0.0263158	0.0243902	0	0	0	0	0.0108696	0.03125	0	0	0	0	0.00793651
S15	0.0384615	0.0869565	0.0246914	0.0686275	0.04	0.0285714	0.0144928	0.0135135	0.0217391	0.0243902	0.0431655	0.0849057	0.101124	0.0253165	0.0363636	0.012987	0.0181818	0	0.0714286	0.0285714	0.056338	0.0253165	0.039604	0.0350877	0	0.0178571	0.0487805	0.0625	0.0169492	0.0483871	0.037037	0.0373832	0.0516129
G14 (S16)	0.0291262	0.028169	0	0.038835	0.030303	0.0294118	0.0149254	0.028169	0.0454545	0.0689655	0.0362319	0.0272727	0.0909091	0	0.0377358	0.0555556	0.0188679	0.0714286	0	0.0676692	0.028169	0.0457516	0.0510204	0.0363636	0.0377358	0	0.0672269	0.0204082	0.0357143	0.05	0	0.0186916	0.0733333
S17	0.0596026	0.0409836	0.0384615	0.0662252	0.0833333	0.0420168	0.0252101	0.0409836	0.0503597	0.0722892	0.0883978	0.0844156	0.0416667	0.0472441	0.0186916	0.0483871	0.0285714	0.0285714	0.0676692	0	0.0241935	0.0646766	0.0608108	0.0183486	0.0283019	0.0186916	0.0710059	0.0405405	0.00900901	0.0263158	0.00934579	0.0584416	0.102564
S18	0.0340909	0.0943396	0.0153846	0.0337079	0.0235294	0	0.0192308	0.0175439	0.0266667	0.0186916	0.0491803	0	0.0519481	0.0322581	0	0	0.0263158	0.056338	0.028169	0.0241935	0	0.0431655	0.0114943	0.05	0	0	0.0275229	0.0493827	0	0.0212766	0	0.0217391	0.035461
G15	0.0787879	0.0740741	0.0479452	0.0406977	0.0481928	0.0289855	0.0218978	0.0431655	0.0379747	0.0949721	0.201117	0.0755814	0.05	0.0413793	0.016	0.0962963	0.0243902	0.0253165	0.0457516	0.0646766	0.0431655	0	0.0479042	0.0238095	0.00793651	0.0241935	0.0874317	0.068323	0.00775194	0.0305344	0.0243902	0.0969697	0.0990566
G17	0.0521739	0.047619	0.0434783	0.042735	0.0636364	0.0493827	0.0121951	0.047619	0.0808081	0.0451128	0.0463576	0.0491803	0.0776699	0.032967	0	0.045977	0	0.039604	0.0510204	0.0608108	0.0114943	0.0479042	0	0	0.0294118	0	0.0364964	0.0454545	0.0138889	0.04	0.0454545	0.0598291	0.0538922
S19	0	0	0	0	0	0.0263158	0	0	0.0166667	0.0108696	0.0181818	0.0123457	0.0655738	0.0212766	0	0.0227273	0	0.0350877	0.0363636	0.0183486	0.05	0.0238095	0	0	0	0.0434783	0.0212766	0.0615385	0	0	0	0.0263158	0.00775194
S20	0	0.025641	0	0	0.0298507	0.0277778	0	0.0526316	0.0172414	0	0.00917431	0	0	0.0222222	0	0	0	0	0.0377358	0.0283019	0	0.00793651	0.0294118	0	0	0	0.0107527	0	0	0.0714286	0	0.0133333	0
G18	0.0138889	0.0810811	0	0	0.0147059	0.0277778	0	0.025641	0	0.045977	0.0280374	0.038961	0	0	0	0.0487805	0	0.0178571	0	0.0186916	0	0.0241935	0	0.0434783	0	0	0	0.0151515	0	0.0714286	0	0.0410959	0.015873
G19 (S22)	0.0740741	0.037037	0.0526316	0.0503597	0.110236	0.0582524	0.00943396	0.046729	0.0314961	0.101351	0.0643275	0.0340136	0.0465116	0.0630631	0.0217391	0.0267857	0.0108696	0.0487805	0.0672269	0.0710059	0.0275229	0.0874317	0.0364964	0.0212766	0.0107527	0	0	0.0610687	0.0104167	0.02	0.021978	0.0882353	0.104972
G20	0.0727273	0.0240964	0.0568182	0.0438596	0.00884956	0.0512821	0	0.0365854	0.04	0.0461538	0.0333333	0.059322	0.0485437	0.0963855	0.0151515	0.0352941	0.03125	0.0625	0.0204082	0.0405405	0.0493827	0.068323	0.0454545	0.0615385	0	0.0151515	0.0610687	0	0	0.0135135	0	0.0614035	0.0359281
S24	0.0133333	0.0238095	0.02	0.0131579	0.0140845	0	0	0	0.0333333	0.0217391	0	0.0121951	0	0	0.0869565	0	0	0.0169492	0.0357143	0.00900901	0	0.00775194	0.0138889	0	0	0	0.0104167	0	0	0	0	0.0394737	0.0314961
G21	0.0384615	0.0909091	0.0181818	0.025	0.0405405	0.0714286	0	0.0212766	0.0151515	0.03125	0.026087	0.047619	0	0.0588235	0	0.0851064	0	0.0483871	0.05	0.0263158	0.0212766	0.0305344	0.04	0	0.0714286	0.0714286	0.02	0.0135135	0	0	0.0357143	0.0632911	0.030303
G22	0.0140845	0.114286	0.0217391	0.0138889	0.030303	0.0909091	0	0.0263158	0.0175439	0.0227273	0.0480769	0.0394737	0	0	0	0.05	0	0.037037	0	0.00934579	0	0.0243902	0.0454545	0	0	0	0.021978	0	0	0.0357143	0	0.0416667	0
G23	0.0583333	0.0930233	0.0515464	0.0666667	0.0603448	0.0581395	0.0113636	0.0561798	0.0462963	0.0661765	0.108108	0.0894309	0.0263158	0.0204082	0.027027	0.0659341	0	0.0373832	0.0186916	0.0584416	0.0217391	0.0969697	0.0598291	0.0263158	0.0133333	0.0410959	0.0882353	0.0614035	0.0394737	0.0632911	0.0416667	0	0.0833333
G24	0.0914634	0.0428571	0.0266667	0.0778443	0.107595	0.0592593	0.0291971	0.00689655	0.0645161	0.106742	0.0909091	0.0628571	0.05625	0.0340136	0.00787402	0.00675676	0.00793651	0.0516129	0.0733333	0.102564	0.035461	0.0990566	0.0538922	0.00775194	0	0.015873	0.104972	0.0359281	0.0314961	0.030303	0	0.0833333	0

## Sheet: Simple Ratio MbeliC within 100m
	G1	G2	G25 (S2)	G26 (S4)	G3	G4	G5	G6 (S7)	G7 (S8)	G8	G9	G10	S10	G12	S12	G13	S13	S15	G14 (S16)	S17	S18	G15	G17	S19	S20	G18	G19 (S22)	G20	S24	G21	G22	G23	G24
G1	NA	0	0.0206186	0.00806452	0.00840336	0	0	0	0	0.0364964	0.0125786	0.00769231	0.0176991	0	0	0.032967	0	0	0.00952381	0	0.0111111	0.0229885	0.00826446	0	0	0	0.00694444	0.00854701	0	0	0	0	0.0170455
G2	0	NA	0	0	0	0	0	0.0175439	0	0	0.142857	0	0	0	0	0.0517241	0	0	0	0	0	0.0283688	0	0	0	0	0	0	0	0	0.0540541	0	0
G25 (S2)	0.0206186	0	NA	0	0	0	0	0	0	0	0	0	0.0227273	0	0	0.0147059	0	0.0121951	0	0	0	0.00657895	0	0	0	0	0	0	0	0.0181818	0	0	0
G26 (S4)	0.00806452	0	0	NA	0.0168067	0.0113636	0	0	0	0	0	0	0	0.0103093	0	0	0	0.00925926	0.0190476	0	0.010989	0	0.0165289	0	0	0	0.00689655	0	0	0	0	0.00787402	0.0227273
G3	0.00840336	0	0	0.0168067	NA	0.05	0	0	0.0190476	0.037594	0.00641026	0	0	0.021978	0	0	0	0	0	0	0.0235294	0.00578035	0.0350877	0	0	0	0.0367647	0.00884956	0	0	0	0.0336134	0.035503
G4	0	0	0	0.0113636	0.05	NA	0	0	0.0869565	0.0392157	0	0	0	0	0	0	0	0	0	0	0	0	0	0	0.0277778	0	0.0186916	0	0	0	0	0.045977	0.0141844
G5	0	0	0	0	0	0	NA	0	0	0	0.00819672	0	0	0	0	0.0181818	0	0.0144928	0	0	0	0	0	0	0	0	0	0	0	0	0	0	0
G6 (S7)	0	0.0175439	0	0	0	0	0	NA	0	0	0.015873	0	0	0	0	0.0166667	0	0	0	0	0	0	0	0	0	0.025641	0	0	0	0	0	0	0
G7 (S8)	0	0	0	0	0.0190476	0.0869565	0	0	NA	0	0.00680272	0	0	0	0	0	0	0	0	0	0.0263158	0.0122699	0.0186916	0	0	0	0.00763359	0.0194175	0	0	0	0.0178571	0.0246914
G8	0.0364964	0	0	0	0.037594	0.0392157	0	0	0	NA	0.0287356	0.0205479	0.0152672	0	0	0.00900901	0	0	0.0163934	0	0	0.037037	0.0526316	0	0	0	0.0516129	0.0225564	0	0	0	0.00694444	0.0648649
G9	0.0125786	0.142857	0	0	0.00641026	0	0.00819672	0.015873	0.00680272	0.0287356	NA	0.0181818	0.0201342	0	0	0.0155039	0	0.00694444	0.00704225	0	0	0.102564	0	0.00900901	0	0.00917431	0.00552486	0	0	0.00854701	0.0186916	0.00613497	0.0188679
G10	0.00769231	0	0	0	0	0	0	0	0	0.0205479	0.0181818	NA	0	0	0	0	0	0	0.00892857	0	0	0.0164835	0.0078125	0	0	0.0126582	0	0	0	0	0.025974	0	0
S10	0.0176991	0	0.0227273	0	0	0	0	0	0	0.0152672	0.0201342	0	NA	0	0	0	0	0.0102041	0.0543478	0	0.0123457	0.011976	0.0366972	0	0	0	0.00740741	0	0	0	0	0	0
G12	0	0	0	0.0103093	0.021978	0	0	0	0	0	0	0	0	NA	0	0.0307692	0	0	0	0	0.015873	0	0.0106383	0	0	0	0.0350877	0.0224719	0	0	0	0	0.0201342
S12	0	0	0	0	0	0	0	0	0	0	0	0	0	0	NA	0	0	0	0	0	0	0	0	0	0	0	0	0	0	0	0	0	0
G13	0.032967	0.0517241	0.0147059	0	0	0	0.0181818	0.0166667	0	0.00900901	0.0155039	0	0	0.0307692	0	NA	0	0.012987	0	0	0	0.034965	0	0	0	0.0238095	0	0.0114943	0	0.0625	0.0243902	0.0104167	0.00675676
S13	0	0	0	0	0	0	0	0	0	0	0	0	0	0	0	0	NA	0	0	0	0.0263158	0	0.0144928	0	0	0	0	0.0153846	0	0	0	0	0
S15	0	0	0.0121951	0.00925926	0	0	0.0144928	0	0	0	0.00694444	0	0.0102041	0	0	0.012987	0	NA	0.011236	0	0.0135135	0.00621118	0	0	0	0	0	0	0.0169492	0.015625	0	0	0
G14 (S16)	0.00952381	0	0	0.0190476	0	0	0	0	0	0.0163934	0.00704225	0.00892857	0.0543478	0	0	0	0	0.011236	NA	0	0	0.0126582	0.0505051	0	0	0	0	0	0	0	0	0	0.0189873
S17	0	0	0	0	0	0	0	0	0	0	0	0	0	0	0	0	0	0	0	NA	0	0	0	0	0	0	0	0	0	0	0	0	0
S18	0.0111111	0	0	0.010989	0.0235294	0	0	0	0.0263158	0	0	0	0.0123457	0.015873	0	0	0.0263158	0.0135135	0	0	NA	0.00694444	0	0	0	0	0	0.0119048	0	0	0	0	0.0138889
G15	0.0229885	0.0283688	0.00657895	0	0.00578035	0	0	0	0.0122699	0.037037	0.102564	0.0164835	0.011976	0	0	0.034965	0	0.00621118	0.0126582	0	0.00694444	NA	0.00571429	0	0	0	0.0101523	0.0238095	0	0.00746269	0.008	0.0111732	0.0219298
G17	0.00826446	0	0	0.0165289	0.0350877	0	0	0	0.0186916	0.0526316	0	0.0078125	0.0366972	0.0106383	0	0	0.0144928	0	0.0505051	0	0	0.00571429	NA	0	0.0142857	0	0.028777	0.0357143	0	0	0	0.0330579	0.0662651
S19	0	0	0	0	0	0	0	0	0	0	0.00900901	0	0	0	0	0	0	0	0	0	0	0	0	NA	0	0	0	0.0147059	0	0	0	0	0
S20	0	0	0	0	0	0.0277778	0	0	0	0	0	0	0	0	0	0	0	0	0	0	0	0	0.0142857	0	NA	0	0.0107527	0	0	0	0	0	0
G18	0	0	0	0	0	0	0	0.025641	0	0	0.00917431	0.0126582	0	0	0	0.0238095	0	0	0	0	0	0	0	0	0	NA	0	0	0	0	0	0	0
G19 (S22)	0.00694444	0	0	0.00689655	0.0367647	0.0186916	0	0	0.00763359	0.0516129	0.00552486	0	0.00740741	0.0350877	0	0	0	0	0	0	0	0.0101523	0.028777	0	0.0107527	0	NA	0.0373134	0	0	0	0.0277778	0.0309278
G20	0.00854701	0	0	0	0.00884956	0	0	0	0.0194175	0.0225564	0	0	0	0.0224719	0	0.0114943	0.0153846	0	0	0	0.0119048	0.0238095	0.0357143	0.0147059	0	0	0.0373134	NA	0	0	0	0.00833333	0.0297619
S24	0	0	0	0	0	0	0	0	0	0	0	0	0	0	0	0	0	0.0169492	0	0	0	0	0	0	0	0	0	0	NA	0	0	0	0
G21	0	0	0.0181818	0	0	0	0	0	0	0	0.00854701	0	0	0	0	0.0625	0	0.015625	0	0	0	0.00746269	0	0	0	0	0	0	0	NA	0.0357143	0	0
G22	0	0.0540541	0	0	0	0	0	0	0	0	0.0186916	0.025974	0	0	0	0.0243902	0	0	0	0	0	0.008	0	0	0	0	0	0	0	0.0357143	NA	0	0
G23	0	0	0	0.00787402	0.0336134	0.045977	0	0	0.0178571	0.00694444	0.00613497	0	0	0	0	0.0104167	0	0	0	0	0	0.0111732	0.0330579	0	0	0	0.0277778	0.00833333	0	0	0	NA	0
G24	0.0170455	0	0	0.0227273	0.035503	0.0141844	0	0	0.0246914	0.0648649	0.0188679	0	0	0.0201342	0	0.00675676	0	0	0.0189873	0	0.0138889	0.0219298	0.0662651	0	0	0	0.0309278	0.0297619	0	0	0	0	NA

## Sheet: Binomial Probability Lokoue
	L02	L03	L05	L10	L12	L13	L14	L22	L24	L27	L31	L32	L36	L37	L41	L42	L43	L44	L45	L46	L50	L52	L53	L55	L60	LO7	LS13	S01	S04	S05	S06	S10	S11	S12	S14	S15	S21	S22	s24	S25	S26	S28	S34	S40	S47	S48	S81	sSbo
L02	NA	0.363632	0.593625	0.495786	0.363632	0.798886	0.397295	0.922812	0.881534	0.422213	0.47954	0.865892	0.593625	0.571316	0.593625	0.593625	0.47954	0.464133	0.353275	0.47954	0.881534	0.571316	0.593625	0.852082	0.825081	0.247454	0.571316	0.241041	0.786104	0.241041	0.353275	0.593625	0.495786	0.282753	0.495786	0.922812	0.47954	0.811884	0.87432	0.397295	0.593625	0.550573	0.550573	0.512961	0.593625	0.786083	0.571316	0.571316
L03	0.363632	NA	0.392043	0.799336	0.381546	0.255569	0.172473	0.742379	0.398326	0.472662	0.255569	0.690387	0.719696	0.690387	0.392043	0.392043	0.559929	0.761314	0.597183	0.255569	0.398326	0.690387	0.392043	0.337928	0.609049	0.206575	0.955523	0.197563	0.427214	0.197563	0.772917	0.392043	0.915139	0.25779	0.273591	0.514556	0.255569	0.584004	0.687086	0.433996	0.392043	0.337928	0.337928	0.293182	0.392043	0.891929	0.690387	0.363632
L05	0.593625	0.392043	NA	0.520921	0.719696	0.505206	0.910911	0.476047	0.898709	0.449485	0.505206	0.593625	0.892553	0.593625	0.615	0.615	0.505206	0.490272	0.381825	0.505206	0.402647	0.593625	0.615	0.573713	0.537504	0.587215	0.593625	0.578689	0.604622	0.912701	0.709371	0.892553	0.520921	0.631646	0.520921	0.796024	0.505206	0.520921	0.768744	0.751525	0.892553	0.573713	0.573713	0.842991	0.615	0.490272	0.593625	0.593625
L10	0.495786	0.799336	0.520921	NA	0.273591	0.394657	0.627065	0.362461	0.810075	0.333704	0.722299	0.495786	0.831011	0.495786	0.520921	0.520921	0.894067	0.378089	0.570279	0.394657	0.284459	0.495786	0.520921	0.472594	0.431024	0.651505	0.811884	0.407355	0.43805	0.407355	0.788586	0.520921	0.739437	0.195049	0.412263	0.362461	0.394657	0.739437	0.369574	0.307843	0.520921	0.472594	0.793172	0.431024	0.520921	0.8839	0.811884	0.495786
L12	0.363632	0.381546	0.719696	0.273591	NA	0.255569	0.965394	0.514556	0.800697	0.196152	0.255569	0.690387	0.392043	0.874398	0.392043	0.719696	0.255569	0.536792	0.134037	0.255569	0.63209	0.690387	0.392043	0.337928	0.293182	0.745204	0.363632	0.197563	0.618422	0.577696	0.884083	0.892512	0.584004	0.469665	0.584004	0.742379	0.255569	0.273591	0.33961	0.668034	0.392043	0.337928	0.337928	0.293182	0.392043	0.761314	0.363632	0.363632
L13	0.798886	0.255569	0.505206	0.394657	0.255569	NA	0.289654	0.669449	0.57447	0.838029	0.704261	0.47954	0.505206	0.47954	0.505206	0.505206	0.376854	0.360135	0.245294	0.704261	0.791894	0.47954	0.505206	0.455906	0.413664	0.793495	0.47954	0.379407	0.158753	0.89217	0.545736	0.505206	0.722299	0.178325	0.394657	0.669449	0.376854	0.722299	0.341498	0.815025	0.505206	0.455906	0.455906	0.413664	0.505206	0.360135	0.798886	0.47954
L14	0.397295	0.172473	0.910911	0.627065	0.965394	0.289654	NA	0.561985	0.683948	0.228793	0.289654	0.724911	0.42512	0.96547	0.42512	0.751525	0.815025	0.582937	0.163187	0.289654	0.18235	0.397295	0.42512	0.699186	0.327496	0.467123	0.895618	0.0770594	0.818719	0.941717	0.418132	0.42512	0.93336	0.105819	0.627065	0.257078	0.289654	0.627065	0.750701	0.20407	0.42512	0.879953	0.371972	0.327496	0.42512	0.272776	0.397295	0.397295
L22	0.922812	0.742379	0.476047	0.362461	0.514556	0.669449	0.561985	NA	0.234144	0.282753	0.344395	0.773474	0.796024	0.449485	0.476047	0.796024	0.344395	0.327496	0.499603	0.344395	0.755542	0.449485	0.476047	0.42512	0.709371	0.338932	0.449485	0.328848	0.591226	0.738651	0.729267	0.796024	0.362461	0.393883	0.955136	0.311651	0.344395	0.362461	0.097188	0.561985	0.796024	0.42512	0.751525	0.381825	0.476047	0.327496	0.449485	0.449485
L24	0.881534	0.398326	0.898709	0.810075	0.800697	0.57447	0.683948	0.234144	NA	0.488657	0.266362	0.701719	0.402647	0.374402	0.402647	0.402647	0.266362	0.249636	0.615259	0.266362	0.64916	0.374402	0.402647	0.950394	0.304093	0.61305	0.701719	0.0631775	0.882008	0.752697	0.787467	0.730162	0.810075	0.274051	0.598038	0.52993	0.791894	0.810075	0.548932	0.450426	0.402647	0.348798	0.348798	0.304093	0.402647	0.551777	0.374402	0.701719
L27	0.422213	0.472662	0.449485	0.333704	0.196152	0.838029	0.228793	0.282753	0.488657	NA	0.636259	0.422213	0.922812	0.422213	0.773474	0.449485	0.636259	0.298576	0.844124	0.315519	0.488657	0.909401	0.449485	0.397295	0.867208	0.29462	0.748823	0.0941459	0.850722	0.0941459	0.186476	0.449485	0.94464	0.125619	0.657413	0.282753	0.838029	0.852691	0.972646	0.951728	0.449485	0.397295	0.397295	0.679227	0.449485	0.615747	0.909401	0.748823
L31	0.47954	0.255569	0.505206	0.722299	0.255569	0.704261	0.289654	0.344395	0.266362	0.636259	NA	0.47954	0.819191	0.935771	0.505206	0.505206	0.376854	0.360135	0.245294	0.376854	0.57447	0.47954	0.985709	0.779054	0.740771	0.897705	0.47954	0.141518	0.908446	0.379407	0.545736	0.505206	0.394657	0.834905	0.394657	0.860777	0.704261	0.394657	0.936679	0.815025	0.505206	0.455906	0.455906	0.413664	0.505206	0.360135	0.798886	0.47954
L32	0.865892	0.690387	0.593625	0.495786	0.690387	0.47954	0.724911	0.773474	0.701719	0.422213	0.47954	NA	0.593625	0.571316	0.593625	0.879912	0.798886	0.464133	0.353275	0.47954	0.374402	0.571316	0.879912	0.550573	0.512961	0.247454	0.865892	0.539758	0.786104	0.539758	0.353275	0.593625	0.495786	0.970279	0.811884	0.773474	0.47954	0.495786	0.734177	0.397295	0.97084	0.550573	0.550573	0.825081	0.593625	0.786083	0.571316	0.571316
L36	0.593625	0.719696	0.892553	0.831011	0.392043	0.505206	0.42512	0.796024	0.402647	0.922812	0.819191	0.593625	NA	0.593625	0.615	0.615	0.819191	0.490272	0.709371	0.505206	0.402647	0.593625	0.615	0.573713	0.956089	0.276053	0.879912	0.269546	0.815025	0.269546	0.381825	0.615	0.520921	0.631646	0.520921	0.476047	0.985709	0.520921	0.958379	0.910911	0.615	0.573713	0.573713	0.537504	0.615	0.490272	0.97084	0.593625
L37	0.571316	0.690387	0.593625	0.495786	0.874398	0.47954	0.96547	0.449485	0.374402	0.422213	0.935771	0.571316	0.593625	NA	0.593625	0.879912	0.47954	0.464133	0.353275	0.47954	0.374402	0.571316	0.593625	0.550573	0.512961	0.247454	0.571316	0.539758	0.786104	0.539758	0.679227	0.593625	0.495786	0.595859	0.811884	0.449485	0.798886	0.495786	0.734177	0.724911	0.593625	0.550573	0.550573	0.512961	0.879912	0.464133	0.571316	0.571316
L41	0.593625	0.392043	0.615	0.520921	0.392043	0.505206	0.42512	0.476047	0.402647	0.773474	0.505206	0.593625	0.615	0.593625	NA	0.615	0.505206	0.490272	0.961171	0.819191	0.402647	0.593625	0.615	0.573713	0.537504	0.276053	0.593625	0.269546	0.604622	0.578689	0.709371	0.615	0.520921	0.834755	0.520921	0.476047	0.505206	0.520921	0.768744	0.42512	0.615	0.573713	0.573713	0.842991	0.615	0.490272	0.593625	0.879912
L42	0.593625	0.392043	0.615	0.520921	0.719696	0.505206	0.751525	0.796024	0.402647	0.449485	0.505206	0.879912	0.615	0.879912	0.615	NA	0.505206	0.490272	0.381825	0.505206	0.898709	0.593625	0.615	0.573713	0.537504	0.587215	0.593625	0.269546	0.289654	0.578689	0.381825	0.615	0.520921	0.631646	0.950851	0.476047	0.945475	0.520921	0.545736	0.42512	0.975381	0.573713	0.573713	0.537504	0.615	0.490272	0.593625	0.879912
L43	0.47954	0.559929	0.505206	0.894067	0.255569	0.376854	0.815025	0.344395	0.266362	0.636259	0.376854	0.798886	0.819191	0.47954	0.505206	0.505206	NA	0.360135	0.245294	0.376854	0.266362	0.47954	0.819191	0.455906	0.904844	0.389486	0.935771	0.141518	0.158753	0.612225	0.545736	0.819191	0.394657	0.443785	0.394657	0.344395	0.376854	0.394657	0.936679	0.815025	0.945475	0.779054	0.925734	0.413664	0.505206	0.360135	0.798886	0.47954
L44	0.464133	0.761314	0.490272	0.378089	0.536792	0.360135	0.582937	0.327496	0.249636	0.298576	0.360135	0.464133	0.490272	0.464133	0.490272	0.490272	0.360135	NA	0.228793	0.360135	0.551777	0.786083	0.490272	0.440109	0.397295	0.594945	0.464133	0.353275	0.144243	0.761942	0.52219	0.490272	0.378089	0.418132	0.378089	0.327496	0.686648	0.378089	0.315445	0.272776	0.80753	0.440109	0.440109	0.397295	0.490272	0.343306	0.464133	0.786083
L45	0.353275	0.597183	0.381825	0.570279	0.134037	0.245294	0.163187	0.499603	0.615259	0.844124	0.245294	0.353275	0.709371	0.353275	0.961171	0.381825	0.245294	0.228793	NA	0.768744	0.615259	0.353275	0.381825	0.327496	0.595859	0.38008	0.353275	0.367239	0.597627	0.0518625	0.125619	0.381825	0.263223	0.640669	0.570279	0.213571	0.245294	0.570279	0.319305	0.163187	0.381825	0.650289	0.650289	0.282753	0.381825	0.228793	0.353275	0.867208
L46	0.47954	0.255569	0.505206	0.394657	0.255569	0.704261	0.289654	0.344395	0.266362	0.315519	0.376854	0.47954	0.505206	0.47954	0.819191	0.505206	0.376854	0.360135	0.768744	NA	0.791894	0.798886	0.505206	0.779054	0.413664	0.147025	0.47954	0.612225	0.158753	0.141518	0.768744	0.505206	0.722299	0.443785	0.722299	0.860777	0.376854	0.722299	0.121624	0.604622	0.505206	0.455906	0.455906	0.740771	0.505206	0.360135	0.47954	0.47954
L50	0.881534	0.398326	0.402647	0.284459	0.63209	0.791894	0.18235	0.755542	0.64916	0.488657	0.57447	0.374402	0.402647	0.374402	0.402647	0.898709	0.266362	0.551777	0.615259	0.791894	NA	0.374402	0.402647	0.674321	0.622515	0.929967	0.374402	0.212661	0.0750652	0.212661	0.143068	0.402647	0.810075	0.0892963	0.284459	0.234144	0.266362	0.598038	0.360949	0.683948	0.402647	0.348798	0.348798	0.304093	0.402647	0.551777	0.374402	0.374402
L52	0.571316	0.690387	0.593625	0.495786	0.690387	0.47954	0.397295	0.449485	0.374402	0.909401	0.47954	0.571316	0.593625	0.571316	0.593625	0.593625	0.47954	0.786083	0.353275	0.798886	0.374402	NA	0.593625	0.550573	0.825081	0.771222	0.571316	0.893492	0.260898	0.241041	0.353275	0.879912	0.984482	0.282753	0.811884	0.449485	0.47954	0.495786	0.734177	0.397295	0.593625	0.852082	0.550573	0.825081	0.593625	0.464133	0.571316	0.571316
L53	0.593625	0.392043	0.615	0.520921	0.392043	0.505206	0.42512	0.476047	0.402647	0.449485	0.985709	0.879912	0.615	0.593625	0.615	0.615	0.819191	0.490272	0.381825	0.505206	0.402647	0.593625	NA	0.86744	0.842991	0.587215	0.593625	0.269546	0.815025	0.269546	0.709371	0.615	0.520921	0.992622	0.520921	0.796024	0.505206	0.520921	0.768744	0.42512	0.615	0.86744	0.573713	0.537504	0.615	0.490272	0.593625	0.593625
L55	0.852082	0.337928	0.573713	0.472594	0.337928	0.455906	0.699186	0.42512	0.950394	0.397295	0.779054	0.550573	0.573713	0.550573	0.573713	0.573713	0.455906	0.440109	0.327496	0.779054	0.674321	0.550573	0.86744	NA	0.490272	0.512664	0.95992	0.503302	0.889308	0.503302	0.327496	0.573713	0.793172	0.257078	0.472594	0.42512	0.455906	0.472594	0.700016	0.699186	0.573713	0.836981	0.529098	0.490272	0.573713	0.440109	0.550573	0.550573
L60	0.825081	0.609049	0.537504	0.431024	0.293182	0.413664	0.327496	0.709371	0.304093	0.867208	0.740771	0.512961	0.956089	0.512961	0.537504	0.537504	0.904844	0.397295	0.595859	0.413664	0.622515	0.825081	0.842991	0.490272	NA	0.180325	0.825081	0.671204	0.192865	0.437236	0.282753	0.537504	0.431024	0.499603	0.431024	0.381825	0.740771	0.431024	0.801894	0.847817	0.537504	0.490272	0.490272	0.449485	0.842991	0.397295	0.94818	0.512961
LO7	0.247454	0.206575	0.587215	0.651505	0.745204	0.793495	0.467123	0.338932	0.61305	0.29462	0.897705	0.247454	0.276053	0.247454	0.276053	0.587215	0.389486	0.594945	0.38008	0.147025	0.929967	0.771222	0.587215	0.512664	0.180325	NA	0.247454	0.315167	0.523555	0.742554	0.726611	0.587215	0.651505	0.57733	0.417354	0.567757	0.389486	0.162738	0.407965	0.467123	0.276053	0.740737	0.222302	0.180325	0.276053	0.132952	0.247454	0.548749
LS13	0.571316	0.955523	0.593625	0.811884	0.363632	0.47954	0.895618	0.449485	0.701719	0.748823	0.47954	0.865892	0.879912	0.571316	0.593625	0.593625	0.935771	0.464133	0.353275	0.47954	0.374402	0.571316	0.593625	0.95992	0.825081	0.247454	NA	0.241041	0.260898	0.539758	0.679227	0.593625	0.984482	0.282753	0.495786	0.773474	0.47954	0.811884	0.734177	0.724911	0.593625	0.852082	0.550573	0.825081	0.593625	0.786083	0.965493	0.865892
S01	0.241041	0.197563	0.578689	0.407355	0.197563	0.379407	0.0770594	0.328848	0.0631775	0.0941459	0.141518	0.539758	0.269546	0.539758	0.269546	0.269546	0.141518	0.353275	0.367239	0.612225	0.212661	0.893492	0.269546	0.503302	0.671204	0.315167	0.241041	NA	0.507059	0.162202	0.0518625	0.578689	0.157016	0.0237417	0.641372	0.115266	0.141518	0.407355	0.246664	0.0770594	0.269546	0.216024	0.503302	0.671204	0.998836	0.127668	0.241041	0.241041
S04	0.786104	0.427214	0.604622	0.43805	0.618422	0.158753	0.818719	0.591226	0.882008	0.850722	0.908446	0.786104	0.815025	0.786104	0.604622	0.289654	0.158753	0.144243	0.597627	0.158753	0.0750652	0.260898	0.815025	0.889308	0.192865	0.523555	0.260898	0.507059	NA	0.346302	0.406819	0.289654	0.43805	0.443699	0.671997	0.359982	0.810241	0.43805	0.994671	0.27615	0.289654	0.235505	0.235505	0.46744	0.289654	0.384415	0.260898	0.260898
S05	0.241041	0.197563	0.912701	0.407355	0.577696	0.89217	0.941717	0.738651	0.752697	0.0941459	0.379407	0.539758	0.269546	0.539758	0.578689	0.578689	0.612225	0.761942	0.0518625	0.141518	0.212661	0.241041	0.269546	0.503302	0.437236	0.742554	0.539758	0.162202	0.346302	NA	0.714484	0.269546	0.641372	0.100563	0.407355	0.115266	0.379407	0.157016	0.537313	0.246199	0.578689	0.73254	0.503302	0.1744	0.269546	0.127668	0.539758	0.76379
S06	0.353275	0.772917	0.709371	0.788586	0.884083	0.545736	0.418132	0.729267	0.787467	0.186476	0.545736	0.353275	0.381825	0.679227	0.709371	0.381825	0.545736	0.52219	0.125619	0.768744	0.143068	0.353275	0.709371	0.327496	0.282753	0.726611	0.679227	0.0518625	0.406819	0.714484	NA	0.381825	0.263223	0.640669	0.570279	0.944633	0.245294	0.908754	0.152038	0.816168	0.886259	0.327496	0.327496	0.808424	0.381825	0.52219	0.679227	0.353275
S10	0.593625	0.392043	0.892553	0.520921	0.892512	0.505206	0.42512	0.796024	0.730162	0.449485	0.505206	0.593625	0.615	0.593625	0.615	0.615	0.819191	0.490272	0.381825	0.505206	0.402647	0.879912	0.615	0.573713	0.537504	0.587215	0.593625	0.578689	0.289654	0.269546	0.381825	NA	0.520921	0.631646	0.520921	0.796024	0.505206	0.520921	0.245294	0.42512	0.892553	0.573713	0.573713	0.537504	0.615	0.80753	0.593625	0.593625
S11	0.495786	0.915139	0.520921	0.739437	0.584004	0.722299	0.93336	0.362461	0.810075	0.94464	0.394657	0.495786	0.520921	0.495786	0.520921	0.520921	0.394657	0.378089	0.263223	0.722299	0.810075	0.984482	0.520921	0.793172	0.431024	0.651505	0.984482	0.157016	0.43805	0.641372	0.263223	0.520921	NA	0.195049	0.412263	0.362461	0.394657	0.412263	0.776564	0.307843	0.520921	0.793172	0.472594	0.431024	0.520921	0.378089	0.495786	0.942051
S12	0.282753	0.25779	0.631646	0.195049	0.469665	0.178325	0.105819	0.393883	0.274051	0.125619	0.834905	0.970279	0.631646	0.595859	0.834755	0.631646	0.443785	0.418132	0.640669	0.443785	0.0892963	0.282753	0.992622	0.257078	0.499603	0.57733	0.282753	0.0237417	0.443699	0.100563	0.640669	0.631646	0.195049	NA	0.470915	0.981002	0.443785	0.195049	0.50053	0.309525	0.834755	0.561985	0.781969	0.871044	0.311651	0.418132	0.282753	0.282753
S14	0.495786	0.273591	0.520921	0.412263	0.584004	0.394657	0.627065	0.955136	0.598038	0.657413	0.394657	0.811884	0.520921	0.811884	0.520921	0.950851	0.394657	0.378089	0.570279	0.722299	0.284459	0.811884	0.520921	0.472594	0.431024	0.417354	0.495786	0.641372	0.671997	0.407355	0.570279	0.520921	0.412263	0.470915	NA	0.362461	0.394657	0.412263	0.136235	0.627065	0.950851	0.472594	0.472594	0.756956	0.520921	0.378089	0.495786	0.495786
S15	0.922812	0.514556	0.796024	0.362461	0.742379	0.669449	0.257078	0.311651	0.52993	0.282753	0.860777	0.773474	0.476047	0.449485	0.476047	0.476047	0.344395	0.327496	0.213571	0.860777	0.234144	0.449485	0.796024	0.42512	0.381825	0.567757	0.773474	0.115266	0.359982	0.115266	0.944633	0.796024	0.362461	0.981002	0.362461	NA	0.344395	0.689138	0.511699	0.781969	0.476047	0.42512	0.42512	0.886259	0.476047	0.942104	0.449485	0.449485
S21	0.47954	0.255569	0.505206	0.394657	0.255569	0.376854	0.289654	0.344395	0.791894	0.838029	0.704261	0.47954	0.985709	0.798886	0.505206	0.945475	0.376854	0.686648	0.245294	0.376854	0.266362	0.47954	0.505206	0.455906	0.740771	0.389486	0.47954	0.141518	0.810241	0.379407	0.245294	0.505206	0.394657	0.443785	0.394657	0.344395	NA	0.394657	0.750926	0.815025	0.505206	0.455906	0.455906	0.413664	0.505206	0.360135	0.798886	0.798886
S22	0.811884	0.584004	0.520921	0.739437	0.273591	0.722299	0.627065	0.362461	0.810075	0.852691	0.394657	0.495786	0.520921	0.495786	0.520921	0.520921	0.394657	0.378089	0.570279	0.722299	0.598038	0.495786	0.520921	0.472594	0.431024	0.162738	0.811884	0.407355	0.43805	0.157016	0.908754	0.520921	0.412263	0.195049	0.412263	0.689138	0.394657	NA	0.369574	0.307843	0.520921	0.472594	0.472594	0.431024	0.520921	0.705536	0.942051	0.495786
s24	0.87432	0.687086	0.768744	0.369574	0.33961	0.341498	0.750701	0.097188	0.548932	0.972646	0.936679	0.734177	0.958379	0.734177	0.768744	0.545736	0.936679	0.315445	0.319305	0.121624	0.360949	0.734177	0.768744	0.700016	0.801894	0.407965	0.734177	0.246664	0.994671	0.537313	0.152038	0.245294	0.776564	0.50053	0.136235	0.511699	0.750926	0.369574	NA	0.406819	0.545736	0.46744	0.192865	0.399817	0.545736	0.108679	0.734177	0.217263
S25	0.397295	0.433996	0.751525	0.307843	0.668034	0.815025	0.20407	0.561985	0.450426	0.951728	0.815025	0.397295	0.910911	0.724911	0.42512	0.42512	0.815025	0.272776	0.163187	0.604622	0.683948	0.397295	0.42512	0.699186	0.847817	0.467123	0.724911	0.0770594	0.27615	0.246199	0.816168	0.42512	0.307843	0.309525	0.627065	0.781969	0.815025	0.307843	0.406819	NA	0.751525	0.371972	0.371972	0.650289	0.42512	0.272776	0.96547	0.724911
S26	0.593625	0.392043	0.892553	0.520921	0.392043	0.505206	0.42512	0.796024	0.402647	0.449485	0.505206	0.97084	0.615	0.593625	0.615	0.975381	0.945475	0.80753	0.381825	0.505206	0.402647	0.593625	0.615	0.573713	0.537504	0.276053	0.593625	0.269546	0.289654	0.578689	0.886259	0.892553	0.520921	0.834755	0.950851	0.476047	0.505206	0.520921	0.545736	0.751525	NA	0.573713	0.573713	0.842991	0.615	0.490272	0.593625	0.593625
S28	0.550573	0.337928	0.573713	0.472594	0.337928	0.455906	0.879953	0.42512	0.348798	0.397295	0.455906	0.550573	0.573713	0.550573	0.573713	0.573713	0.779054	0.440109	0.650289	0.455906	0.348798	0.852082	0.86744	0.836981	0.490272	0.740737	0.852082	0.216024	0.235505	0.73254	0.327496	0.573713	0.793172	0.561985	0.472594	0.42512	0.455906	0.472594	0.46744	0.371972	0.573713	NA	0.529098	0.490272	0.573713	0.440109	0.550573	0.95992
S34	0.550573	0.337928	0.573713	0.793172	0.337928	0.455906	0.371972	0.751525	0.348798	0.397295	0.455906	0.550573	0.573713	0.550573	0.573713	0.573713	0.925734	0.440109	0.650289	0.455906	0.348798	0.550573	0.573713	0.529098	0.490272	0.222302	0.550573	0.503302	0.235505	0.503302	0.327496	0.573713	0.472594	0.781969	0.472594	0.42512	0.455906	0.472594	0.192865	0.371972	0.573713	0.529098	NA	0.490272	0.86744	0.765173	0.550573	0.550573
S40	0.512961	0.293182	0.842991	0.431024	0.293182	0.413664	0.327496	0.381825	0.304093	0.679227	0.413664	0.825081	0.537504	0.512961	0.842991	0.537504	0.413664	0.397295	0.282753	0.740771	0.304093	0.825081	0.537504	0.490272	0.449485	0.180325	0.825081	0.671204	0.46744	0.1744	0.808424	0.537504	0.431024	0.871044	0.756956	0.886259	0.413664	0.431024	0.399817	0.650289	0.842991	0.490272	0.490272	NA	0.537504	0.397295	0.512961	0.512961
S47	0.593625	0.392043	0.615	0.520921	0.392043	0.505206	0.42512	0.476047	0.402647	0.449485	0.505206	0.593625	0.615	0.879912	0.615	0.615	0.505206	0.490272	0.381825	0.505206	0.402647	0.593625	0.615	0.573713	0.842991	0.276053	0.593625	0.998836	0.289654	0.269546	0.381825	0.615	0.520921	0.311651	0.520921	0.476047	0.505206	0.520921	0.545736	0.42512	0.615	0.573713	0.86744	0.537504	NA	0.490272	0.593625	0.593625
S48	0.786083	0.891929	0.490272	0.8839	0.761314	0.360135	0.272776	0.327496	0.551777	0.615747	0.360135	0.786083	0.490272	0.464133	0.490272	0.490272	0.360135	0.343306	0.228793	0.360135	0.551777	0.464133	0.490272	0.440109	0.397295	0.132952	0.786083	0.127668	0.384415	0.127668	0.52219	0.80753	0.378089	0.418132	0.378089	0.942104	0.360135	0.705536	0.108679	0.272776	0.490272	0.440109	0.765173	0.397295	0.490272	NA	0.464133	0.464133
S81	0.571316	0.690387	0.593625	0.811884	0.363632	0.798886	0.397295	0.449485	0.374402	0.909401	0.798886	0.571316	0.97084	0.571316	0.593625	0.593625	0.798886	0.464133	0.353275	0.47954	0.374402	0.571316	0.593625	0.550573	0.94818	0.247454	0.965493	0.241041	0.260898	0.539758	0.679227	0.593625	0.495786	0.282753	0.495786	0.449485	0.798886	0.942051	0.734177	0.96547	0.593625	0.550573	0.550573	0.512961	0.593625	0.464133	NA	0.571316
sSbo	0.571316	0.363632	0.593625	0.495786	0.363632	0.47954	0.397295	0.449485	0.701719	0.748823	0.47954	0.571316	0.593625	0.571316	0.879912	0.879912	0.47954	0.786083	0.867208	0.47954	0.374402	0.571316	0.593625	0.550573	0.512961	0.548749	0.865892	0.241041	0.260898	0.76379	0.353275	0.593625	0.942051	0.282753	0.495786	0.449485	0.798886	0.495786	0.217263	0.724911	0.593625	0.95992	0.550573	0.512961	0.593625	0.464133	0.571316	NA

## Sheet: Binomial Probability Mbeli A
	G1	S1	S2	S3	S4	G3	G4	S5	S6	S8	S9	G8	G9	G10	G11	S11	G13	S14	S18	S19	G16	G17	S21	S22	G20	S23	S24	G21	G22	G23	G24
G1	1	0.391956	0.0852474	0.897066	0.141655	0.942984	0.721815	0.289469	0.896747	0.455897	0.289469	0.818412	0.339002	0.634359	0.911626	0.338695	0.917225	0.694238	0.395657	0.694238	0.880186	0.255373	0.106803	0.647553	0.7972	0.749773	0.214761	0.604216	0.772457	0.730511	0.726574
S1	0.391956	1	0.34239	0.277928	0.240651	0.200701	0.200701	0.363474	0.790471	0.765192	0.363474	0.924454	0.257777	0.0955035	0.342266	0.41159	0.95119	0.439103	0.874782	0.764156	0.196069	0.501687	0.425322	0.724881	0.801902	0.320629	0.28754	0.690075	0.322654	0.601779	0.575114
S2	0.0852474	0.34239	1	0.1415	0.830943	0.359417	0.0852474	0.571502	0.374742	0.233657	0.264272	0.157987	0.388507	0.171144	0.243239	0.31339	0.0197164	0.342266	0.356651	0.342266	0.111311	0.566096	0.677908	0.446658	0.452789	0.3567	0.931699	0.789409	0.515205	0.190947	0.54105
S3	0.897066	0.277928	0.1415	1	0.406612	0.817659	0.698378	0.85944	0.923093	0.729487	0.667593	0.320151	0.739535	0.761787	0.321546	0.719	0.819794	0.419414	0.198534	0.907789	0.675039	0.654544	0.149424	0.780779	0.770389	0.829279	0.266888	0.342866	0.301896	0.792159	0.650952
S4	0.141655	0.240651	0.830943	0.406612	1	0.30249	0.30249	0.839628	0.426642	0.161933	0.317707	0.264195	0.42057	0.148605	0.296348	0.956405	0.241566	0.722605	0.986602	0.395098	0.403092	0.668101	0.762951	0.723096	0.381312	0.651559	0.541013	0.638689	0.587942	0.242065	0.308282
G3	0.942984	0.200701	0.359417	0.817659	0.30249	1	0.82627	0.604216	0.726953	0.455897	0.289469	0.338124	0.702068	0.746159	0.268207	0.338695	0.867435	0.367398	0.798199	0.367398	0.767347	0.662121	0.106803	0.525257	0.7972	0.8565	0.214761	0.289469	0.550442	0.944964	0.726574
G4	0.721815	0.200701	0.0852474	0.698378	0.30249	0.82627	1	0.289469	0.726953	0.455897	0.814592	0.338124	0.468359	0.746159	0.268207	0.662914	0.701977	0.694238	0.629103	0.694238	0.59061	0.46277	0.106803	0.831256	0.7972	0.749773	0.214761	0.289469	0.550442	0.214761	0.133384
S5	0.289469	0.363474	0.571502	0.85944	0.839628	0.604216	0.289469	1	0.681563	0.306013	0.606724	0.47233	0.398533	0.483092	0.590755	0.641615	0.186263	0.660848	0.804745	0.660848	0.465736	0.449687	0.91654	0.660571	0.329977	0.370712	0.547477	0.606724	0.868591	0.547477	0.983443
S6	0.896747	0.790471	0.374742	0.923093	0.426642	0.726953	0.726953	0.681563	1	0.742366	0.681563	0.304461	0.560026	0.63165	0.668195	0.710585	0.818702	0.726483	0.579667	0.726483	0.859187	0.411509	0.535516	0.274017	0.438256	0.795993	0.631663	0.681563	0.914373	0.631663	0.264706
S8	0.455897	0.765192	0.233657	0.729487	0.161933	0.455897	0.455897	0.306013	0.742366	1	0.306013	0.526851	0.642187	0.78277	0.921266	0.355164	0.742946	0.383683	0.654912	0.383683	0.385144	0.627727	0.119341	0.574555	0.973925	0.62947	0.750973	0.306013	0.265141	0.524744	0.278965
S9	0.289469	0.363474	0.264272	0.667593	0.317707	0.289469	0.814592	0.606724	0.681563	0.306013	1	0.196069	0.152164	0.483092	0.590755	0.641615	0.186263	0.660848	0.486907	0.660848	0.465736	0.785855	0.436568	0.426639	0.329977	0.878949	0.547477	0.606724	0.575614	0.849879	0.41236
G8	0.818412	0.924454	0.157987	0.320151	0.264195	0.338124	0.338124	0.47233	0.304461	0.526851	0.196069	1	0.108467	0.343515	0.674158	0.542666	0.72097	0.581431	0.942711	0.581431	0.0645389	0.617446	0.698941	0.556219	0.717634	0.384592	0.129534	0.85388	0.41066	0.356651	0.89764
G9	0.339002	0.257777	0.388507	0.739535	0.42057	0.702068	0.468359	0.398533	0.560026	0.642187	0.152164	0.108467	1	0.406415	0.772747	0.196376	0.242973	0.742317	0.36331	0.51468	0.789948	0.381601	0.594045	0.370839	0.871002	0.570564	0.499733	0.902142	0.563472	0.499733	0.0976524
G10	0.634359	0.0955035	0.171144	0.761787	0.148605	0.746159	0.746159	0.483092	0.63165	0.78277	0.483092	0.343515	0.406415	1	0.68476	0.552683	0.42743	0.804528	0.260302	0.279052	0.226242	0.479972	0.366214	0.681411	0.734209	0.565895	0.774768	0.860727	0.655781	0.885201	0.810235
G11	0.911626	0.342266	0.243239	0.321546	0.296348	0.268207	0.268207	0.590755	0.668195	0.921266	0.590755	0.674158	0.772747	0.68476	1	0.626817	0.424446	0.646728	0.7889	0.646728	0.445973	0.408196	0.743107	0.394022	0.831914	0.86435	0.837339	0.878092	0.962107	0.52971	0.141734
S11	0.338695	0.41159	0.31339	0.719	0.956405	0.338695	0.662914	0.641615	0.710585	0.355164	0.641615	0.542666	0.196376	0.552683	0.626817	1	0.232909	0.691551	0.52971	0.691551	0.509691	0.109355	0.481962	0.213746	0.378833	0.745336	0.586547	0.641615	0.612757	0.586547	0.204851
G13	0.917225	0.95119	0.0197164	0.819794	0.241566	0.867435	0.701977	0.186263	0.818702	0.742946	0.186263	0.72097	0.242973	0.42743	0.424446	0.232909	1	0.26126	0.234087	0.56746	0.392571	0.968675	0.159839	0.710935	0.870358	0.36014	0.340311	0.689642	0.627826	0.340311	0.585417
S14	0.694238	0.439103	0.342266	0.419414	0.722605	0.367398	0.694238	0.660848	0.726483	0.383683	0.660848	0.581431	0.742317	0.804528	0.646728	0.691551	0.26126	1	0.553642	0.708396	0.534346	0.13188	0.507547	0.540463	0.734254	0.445973	0.608221	0.660848	0.633297	0.608221	0.527423
S18	0.395657	0.874782	0.356651	0.198534	0.986602	0.798199	0.629103	0.804745	0.579667	0.654912	0.486907	0.942711	0.36331	0.260302	0.7889	0.52971	0.234087	0.553642	1	0.553642	0.323767	0.319268	0.817333	0.589641	0.843791	0.744138	0.416259	0.486907	0.773348	0.743107	0.57028
S19	0.694238	0.764156	0.342266	0.907789	0.395098	0.367398	0.694238	0.660848	0.726483	0.383683	0.660848	0.581431	0.51468	0.279052	0.646728	0.691551	0.56746	0.708396	0.553642	1	0.534346	0.592255	0.507547	0.540463	0.901019	0.445973	0.608221	0.660848	0.633297	0.608221	0.527423
G16	0.880186	0.196069	0.111311	0.675039	0.403092	0.767347	0.59061	0.465736	0.859187	0.385144	0.465736	0.0645389	0.789948	0.226242	0.445973	0.509691	0.392571	0.534346	0.323767	0.534346	1	0.267258	0.269091	0.353574	0.16545	0.714249	0.393645	0.465736	0.427456	0.393645	0.0442172
G17	0.255373	0.501687	0.566096	0.654544	0.668101	0.662121	0.46277	0.449687	0.411509	0.627727	0.785855	0.617446	0.381601	0.479972	0.408196	0.109355	0.968675	0.13188	0.319268	0.592255	0.267258	1	0.0985703	0.765143	0.275998	0.640284	0.301494	0.449687	0.369723	0.481232	0.508071
S21	0.106803	0.425322	0.677908	0.149424	0.762951	0.106803	0.106803	0.91654	0.535516	0.119341	0.436568	0.698941	0.594045	0.366214	0.743107	0.481962	0.159839	0.507547	0.817333	0.507547	0.269091	0.0985703	1	0.635712	0.373731	0.174035	0.689383	0.761874	0.965363	0.362826	0.449695
S22	0.647553	0.724881	0.446658	0.780779	0.723096	0.525257	0.831256	0.660571	0.274017	0.574555	0.426639	0.556219	0.370839	0.681411	0.394022	0.213746	0.710935	0.540463	0.589641	0.540463	0.353574	0.765143	0.635712	1	0.641565	0.618379	0.309731	0.168258	0.882703	0.106018	0.695245
G20	0.7972	0.801902	0.452789	0.770389	0.381312	0.7972	0.7972	0.329977	0.438256	0.973925	0.329977	0.717634	0.871002	0.734209	0.831914	0.378833	0.870358	0.734254	0.843791	0.901019	0.16545	0.275998	0.373731	0.641565	1	0.484427	0.557757	0.329977	0.603606	0.778411	0.339749
S23	0.749773	0.320629	0.3567	0.829279	0.651559	0.8565	0.749773	0.370712	0.795993	0.62947	0.878949	0.384592	0.570564	0.565895	0.86435	0.745336	0.36014	0.445973	0.744138	0.445973	0.714249	0.640284	0.174035	0.618379	0.484427	1	0.294857	0.697726	0.329977	0.610967	0.15773
S24	0.214761	0.28754	0.931699	0.266888	0.541013	0.214761	0.214761	0.547477	0.631663	0.750973	0.547477	0.129534	0.499733	0.774768	0.837339	0.586547	0.340311	0.608221	0.416259	0.608221	0.393645	0.301494	0.689383	0.309731	0.557757	0.294857	1	0.849879	0.512936	0.481962	0.099227
G21	0.604216	0.690075	0.789409	0.342866	0.638689	0.289469	0.289469	0.606724	0.681563	0.306013	0.606724	0.85388	0.902142	0.860727	0.878092	0.641615	0.689642	0.660848	0.486907	0.660848	0.465736	0.449687	0.761874	0.168258	0.329977	0.697726	0.849879	1	0.575614	0.547477	0.41236
G22	0.772457	0.322654	0.515205	0.301896	0.587942	0.550442	0.550442	0.868591	0.914373	0.265141	0.575614	0.41066	0.563472	0.655781	0.962107	0.612757	0.627826	0.633297	0.773348	0.633297	0.427456	0.369723	0.965363	0.882703	0.603606	0.329977	0.512936	0.575614	1	0.512936	0.579174
G23	0.730511	0.601779	0.190947	0.792159	0.242065	0.944964	0.214761	0.547477	0.631663	0.524744	0.849879	0.356651	0.499733	0.885201	0.52971	0.586547	0.340311	0.608221	0.743107	0.608221	0.393645	0.481232	0.362826	0.106018	0.778411	0.610967	0.481962	0.547477	0.512936	1	0.703408
G24	0.726574	0.575114	0.54105	0.650952	0.308282	0.726574	0.133384	0.983443	0.264706	0.278965	0.41236	0.89764	0.0976524	0.810235	0.141734	0.204851	0.585417	0.527423	0.57028	0.527423	0.0442172	0.508071	0.449695	0.695245	0.339749	0.15773	0.099227	0.41236	0.579174	0.703408	1

## Sheet: Binomial Probability Mbeli B
	G1	S1	G2	S2	S4	G3	G4	S5	S6	S7	S8	G8	G9	G10	S10	G11	G12	S11	S12	G13	S15	S16	S17	S18	G15	G17	S20	S21	G19 (S22)	G20	S23	S24	G21	G22	G23	G24
G1	1	0.73191	0.329794	0.56643	0.162203	0.760727	0.702693	0.711516	0.681552	0.597975	0.484081	0.609137	0.459822	0.528355	0.432015	0.65278	0.306402	0.952648	0.481194	0.294784	0.281755	0.19798	0.525289	0.294784	0.179292	0.529805	0.90457	0.281755	0.821173	0.225866	0.65278	0.688084	0.46048	0.481194	0.494893	0.432015
S1	0.73191	1	0.854312	0.0927543	0.0885236	0.633128	0.319734	0.596752	0.57458	0.463319	0.302795	0.939263	0.51722	0.419817	0.499355	0.854312	0.840898	0.57458	0.439468	0.841306	0.834064	0.301036	0.467954	0.319734	0.501638	0.666082	0.717226	0.311119	0.373941	0.43387	0.553958	0.311119	0.426199	0.439468	0.39954	0.90738
G2	0.329794	0.854312	1	0.186909	0.925339	0.260791	0.432758	0.675993	0.657503	0.620763	0.743459	0.651169	0.998782	0.799423	0.457657	0.640197	0.623907	0.657503	0.541758	0.914654	0.750904	0.476787	0.566677	0.914654	0.724471	0.831402	0.813047	0.424582	0.544303	0.596221	0.640197	0.424582	0.837575	0.541758	0.566828	0.690634
S2	0.56643	0.0927543	0.186909	1	0.294311	0.351906	0.400863	0.238961	0.495658	0.484563	0.361758	0.51309	0.349738	0.393583	0.707167	0.690634	0.165794	0.495658	0.259229	0.400863	0.544253	0.170435	0.714261	0.400863	0.112708	0.186588	0.832061	0.798845	0.531863	0.0118574	0.186909	0.544253	0.781592	0.471257	0.351906	0.522099
S4	0.162203	0.0885236	0.925339	0.294311	1	0.673082	0.386501	0.527966	0.862931	0.117666	0.85731	0.487145	0.431696	0.611762	0.596055	0.448366	0.412952	0.205217	0.459373	0.550131	0.0201132	0.644791	0.296024	0.803158	0.765509	0.34805	0.545758	0.86945	0.0480629	0.403211	0.181222	0.92401	0.432286	0.459373	0.221959	0.294311
G3	0.760727	0.633128	0.260791	0.351906	0.673082	1	0.194448	0.315389	0.286491	0.700535	0.816497	0.496011	0.504692	0.349373	0.237788	0.906926	0.759643	0.811762	0.60907	0.194448	0.554245	0.271951	0.423725	0.382976	0.55667	0.8196	0.705074	0.182897	0.273444	0.76052	0.906926	0.366101	0.585537	0.60907	0.589079	0.778677
G4	0.702693	0.319734	0.432758	0.400863	0.386501	0.194448	1	0.483293	0.456948	0.655302	0.430315	0.644919	0.726456	0.212742	0.706232	0.432758	0.410424	0.456948	0.828618	0.185756	0.442877	0.43067	0.335559	0.455785	0.955003	0.535219	0.901906	0.442877	0.350385	0.225832	0.432758	0.676485	0.605926	0.30485	0.57237	0.400863
S5	0.711516	0.596752	0.675993	0.238961	0.527966	0.315389	0.483293	1	0.691783	0.357444	0.789197	0.213106	0.248384	0.328656	0.536621	0.675993	0.6611	0.931764	0.585456	0.483293	0.475525	0.251622	0.608505	0.483293	0.902662	0.519444	0.544159	0.795492	0.615779	0.337902	0.924459	0.475525	0.867928	0.585456	0.635942	0.761012
S6	0.681552	0.57458	0.657503	0.495658	0.862931	0.286491	0.456948	0.691783	1	0.328656	0.44117	0.456252	0.220296	0.299747	0.495658	0.657503	0.641879	0.674085	0.562804	0.456948	0.448953	0.223463	0.586845	0.779843	0.355029	0.199519	0.519866	0.772896	0.579003	0.628309	0.915403	0.448953	0.852624	0.562804	0.600448	0.495658
S7	0.597975	0.463319	0.620763	0.484563	0.117666	0.700535	0.655302	0.357444	0.328656	1	0.432286	0.73662	0.741543	0.606983	0.608542	0.302795	0.918315	0.65147	0.176812	0.797681	0.639215	0.749822	0.205217	0.464938	0.408797	0.570536	0.769235	0.448391	0.906489	0.325479	0.930724	0.448391	0.653767	0.441062	0.801715	0.716312
S8	0.484081	0.302795	0.743459	0.361758	0.85731	0.816497	0.430315	0.789197	0.44117	0.432286	1	0.602626	0.223161	0.375797	0.921953	0.416631	0.721537	0.44117	0.602269	0.430315	0.41723	0.883952	0.31864	0.430315	0.672798	0.492598	0.236672	0.911441	0.0401877	0.202097	0.416631	0.41723	0.584295	0.813131	0.172	0.783334
G8	0.609137	0.939263	0.651169	0.51309	0.487145	0.496011	0.644919	0.213106	0.456252	0.73662	0.602626	1	0.795259	0.91663	0.765511	0.41723	0.614093	0.186043	0.419525	0.763815	0.476683	0.657276	0.265044	0.189801	0.680889	0.790576	0.318246	0.62373	0.735188	0.338636	0.651169	0.476683	0.200803	0.419525	0.783082	0.607033
G9	0.459822	0.51722	0.998782	0.349738	0.431696	0.504692	0.726456	0.248384	0.220296	0.741543	0.223161	0.795259	1	0.75671	0.808513	0.704003	0.670773	0.220296	0.089171	0.423084	0.708407	0.778127	0.545995	0.423084	0.819482	0.773367	0.579115	0.237986	0.670548	0.453209	0.471935	0.56764	0.462845	0.089171	0.504692	0.455542
G10	0.528355	0.419817	0.799423	0.393583	0.611762	0.349373	0.212742	0.328656	0.299747	0.606983	0.375797	0.91663	0.75671	1	0.393583	0.27395	0.55321	0.299747	0.397072	0.212742	0.392102	0.308481	0.677366	0.408954	0.510703	0.591938	0.542487	0.582016	0.444836	0.555179	0.799423	0.737142	0.13952	0.799345	0.739127	0.272896
S10	0.432015	0.499355	0.457657	0.707167	0.596055	0.237788	0.706232	0.536621	0.495658	0.608542	0.921953	0.765511	0.808513	0.393583	1	0.186909	0.165794	0.868444	0.0827933	0.565203	0.220864	0.361513	0.714261	0.102468	0.726885	0.186588	0.185872	0.544253	0.300757	0.546989	0.690634	0.877955	0.63521	0.661361	0.47247	0.140767
G11	0.65278	0.854312	0.640197	0.690634	0.448366	0.906926	0.432758	0.675993	0.657503	0.302795	0.416631	0.41723	0.704003	0.27395	0.186909	1	0.623907	0.657503	0.541758	0.75842	0.750904	0.476787	0.566677	0.432758	0.315235	0.672967	0.497392	0.424582	0.244405	0.596221	0.640197	0.971973	0.837575	0.541758	0.785697	0.457657
G12	0.306402	0.840898	0.623907	0.165794	0.412952	0.759643	0.410424	0.6611	0.641879	0.918315	0.721537	0.614093	0.670773	0.55321	0.165794	0.623907	1	0.641879	0.522096	0.902925	0.729503	0.675605	0.850098	0.737552	0.685709	0.403687	0.981636	0.402105	0.511572	0.565681	0.623907	0.402105	0.510028	0.522096	0.534988	0.422418
S11	0.952648	0.57458	0.657503	0.495658	0.205217	0.811762	0.456948	0.931764	0.674085	0.65147	0.44117	0.186043	0.220296	0.299747	0.868444	0.657503	0.641879	1	0.562804	0.456948	0.448953	0.223463	0.586845	0.456948	0.128689	0.199519	0.519866	0.772896	0.579003	0.309011	0.915403	0.448953	0.551478	0.562804	0.286491	0.868444
S12	0.481194	0.439468	0.541758	0.259229	0.459373	0.60907	0.828618	0.585456	0.562804	0.176812	0.602269	0.419525	0.089171	0.397072	0.0827933	0.541758	0.522096	0.562804	1	0.30485	0.296238	0.495688	0.454259	0.828618	0.468189	0.881199	0.881826	0.612684	0.126596	0.159355	0.845905	0.296238	0.739025	0.425389	0.782343	0.0827933
G13	0.294784	0.841306	0.914654	0.400863	0.550131	0.194448	0.185756	0.483293	0.456948	0.797681	0.430315	0.763815	0.423084	0.212742	0.565203	0.75842	0.902925	0.456948	0.30485	1	0.676485	0.43067	0.335559	0.455785	0.467078	0.214469	0.777462	0.676485	0.537025	0.225832	0.432758	0.676485	0.290827	0.828618	0.912949	0.706232
S15	0.281755	0.834064	0.750904	0.544253	0.0201132	0.554245	0.442877	0.475525	0.448953	0.639215	0.41723	0.476683	0.708407	0.392102	0.220864	0.750904	0.729503	0.448953	0.296238	0.676485	1	0.243941	0.941706	0.442877	0.304354	0.352661	0.895951	0.170159	0.803444	0.753194	0.424582	0.170159	0.807651	0.296238	0.366101	0.544253
S16	0.19798	0.301036	0.476787	0.170435	0.644791	0.271951	0.43067	0.251622	0.223463	0.749822	0.883952	0.657276	0.778127	0.308481	0.361513	0.476787	0.675605	0.223463	0.495688	0.43067	0.243941	1	0.325277	0.028528	0.376416	0.924451	0.2034	0.243941	0.340319	0.334634	0.198897	0.410815	0.257589	0.495688	0.271951	0.572035
S17	0.525289	0.467954	0.566677	0.714261	0.296024	0.423725	0.335559	0.608505	0.586845	0.205217	0.31864	0.265044	0.545995	0.677366	0.714261	0.566677	0.850098	0.586845	0.454259	0.335559	0.941706	0.325277	1	0.335559	0.536404	0.095227	0.967379	0.326959	0.152036	0.690634	0.566677	0.649509	0.44117	0.454259	0.657674	0.528605
S18	0.294784	0.319734	0.914654	0.400863	0.803158	0.382976	0.455785	0.483293	0.779843	0.464938	0.430315	0.189801	0.423084	0.408954	0.102468	0.432758	0.737552	0.456948	0.828618	0.455785	0.442877	0.028528	0.335559	1	0.60144	0.214469	0.25326	0.442877	0.172371	0.427015	0.432758	0.177903	0.605926	0.623268	0.57237	0.0243583
G15	0.179292	0.501638	0.724471	0.112708	0.765509	0.55667	0.955003	0.902662	0.355029	0.408797	0.672798	0.680889	0.819482	0.510703	0.726885	0.315235	0.685709	0.128689	0.468189	0.467078	0.304354	0.376416	0.536404	0.60144	1	0.675511	0.196927	0.180036	0.582604	0.239769	0.315235	0.442256	0.118516	0.13428	0.729846	0.406084
G17	0.529805	0.666082	0.831402	0.186588	0.34805	0.8196	0.535219	0.519444	0.199519	0.570536	0.492598	0.790576	0.773367	0.591938	0.186588	0.672967	0.403687	0.199519	0.881199	0.214469	0.352661	0.924451	0.095227	0.214469	0.675511	1	0.346472	0.513703	0.892702	0.384085	0.439253	0.352661	0.420496	0.638547	0.653756	0.663276
S20	0.90457	0.717226	0.813047	0.832061	0.545758	0.705074	0.901906	0.544159	0.519866	0.769235	0.236672	0.318246	0.579115	0.542487	0.185872	0.497392	0.981636	0.519866	0.881826	0.777462	0.895951	0.2034	0.967379	0.25326	0.196927	0.346472	1	0.2448	0.271842	0.331447	0.497392	0.2448	0.361274	0.375124	0.915866	0.185872
S21	0.281755	0.311119	0.424582	0.798845	0.86945	0.182897	0.442877	0.795492	0.772896	0.448391	0.911441	0.62373	0.237986	0.582016	0.544253	0.424582	0.402105	0.772896	0.612684	0.676485	0.170159	0.243941	0.326959	0.442877	0.180036	0.513703	0.2448	1	0.0438281	0.410224	0.750904	0.917314	0.807651	0.612684	0.554245	0.380958
G19 (S22)	0.821173	0.373941	0.544303	0.531863	0.0480629	0.273444	0.350385	0.615779	0.579003	0.906489	0.0401877	0.735188	0.670548	0.444836	0.300757	0.244405	0.511572	0.579003	0.126596	0.537025	0.803444	0.340319	0.152036	0.172371	0.582604	0.892702	0.271842	0.0438281	1	0.330284	0.544303	0.518253	0.556607	0.126596	0.540167	0.196394
G20	0.225866	0.43387	0.596221	0.0118574	0.403211	0.76052	0.225832	0.337902	0.628309	0.325479	0.202097	0.338636	0.453209	0.555179	0.546989	0.596221	0.565681	0.309011	0.159355	0.225832	0.753194	0.334634	0.690634	0.427015	0.239769	0.384085	0.331447	0.410224	0.330284	1	0.808565	0.600859	0.147288	0.159355	0.373512	0.186222
S23	0.65278	0.553958	0.640197	0.186909	0.181222	0.906926	0.432758	0.924459	0.915403	0.930724	0.416631	0.651169	0.471935	0.799423	0.690634	0.640197	0.623907	0.915403	0.845905	0.432758	0.424582	0.198897	0.566677	0.432758	0.315235	0.439253	0.497392	0.750904	0.544303	0.808565	1	0.424582	0.837575	0.845905	0.566828	0.844182
S24	0.688084	0.311119	0.424582	0.544253	0.92401	0.366101	0.676485	0.475525	0.448953	0.448391	0.41723	0.476683	0.56764	0.737142	0.877955	0.971973	0.402105	0.448953	0.296238	0.676485	0.170159	0.410815	0.649509	0.177903	0.442256	0.352661	0.2448	0.917314	0.518253	0.600859	0.424582	1	0.595018	0.820883	0.904774	0.877955
G21	0.46048	0.426199	0.837575	0.781592	0.432286	0.585537	0.605926	0.867928	0.852624	0.653767	0.584295	0.200803	0.462845	0.13952	0.63521	0.837575	0.510028	0.551478	0.739025	0.290827	0.807651	0.257589	0.44117	0.605926	0.118516	0.420496	0.361274	0.807651	0.556607	0.147288	0.837575	0.595018	1	0.739025	0.585537	0.238669
G22	0.481194	0.439468	0.541758	0.471257	0.459373	0.60907	0.30485	0.585456	0.562804	0.441062	0.813131	0.419525	0.089171	0.799345	0.661361	0.541758	0.522096	0.562804	0.425389	0.828618	0.296238	0.495688	0.454259	0.623268	0.13428	0.638547	0.375124	0.612684	0.126596	0.159355	0.845905	0.820883	0.739025	1	0.14015	0.661361
G23	0.494893	0.39954	0.566828	0.351906	0.221959	0.589079	0.57237	0.635942	0.600448	0.801715	0.172	0.783082	0.504692	0.739127	0.47247	0.785697	0.534988	0.286491	0.782343	0.912949	0.366101	0.271951	0.657674	0.57237	0.729846	0.653756	0.915866	0.554245	0.540167	0.373512	0.566828	0.904774	0.585537	0.14015	1	0.141287
G24	0.432015	0.90738	0.690634	0.522099	0.294311	0.778677	0.400863	0.761012	0.495658	0.716312	0.783334	0.607033	0.455542	0.272896	0.140767	0.457657	0.422418	0.868444	0.0827933	0.706232	0.544253	0.572035	0.528605	0.0243583	0.406084	0.663276	0.185872	0.380958	0.196394	0.186222	0.844182	0.877955	0.238669	0.661361	0.141287	1

## Sheet: Binomial Probability Mbeli C
	G1	G2	G25 (S2)	G26 (S4)	G3	G4	G5	G6 (S7)	G7 (S8)	G8	G9	G10	S10	G12	S12	G13	S13	S15	G14 (S16)	S17	S18	G15	G17	S19	S20	G18	G19 (S22)	G20	S24	G21	G22	G23	G24
G1	1	0.160788	0.396682	0.864028	0.660238	0.574614	0.423495	0.536021	0.525708	0.308939	0.527432	0.641882	0.317108	0.245389	0.243951	0.645071	0.766877	0.407516	0.284443	0.433377	0.517233	0.659355	0.380489	0.182766	0.221251	0.51091	0.693749	0.771779	0.480023	0.717258	0.543666	0.575389	0.72906
G2	0.160788	1	0.756405	0.67121	0.711995	0.701578	0.498031	0.675809	0.447495	0.8037	0.999993	0.622418	0.590462	0.358395	0.42414	0.957521	0.750494	0.945587	0.48826	0.545876	0.96404	0.910841	0.695698	0.361458	0.729064	0.966502	0.512534	0.373702	0.708211	0.966065	0.992093	0.963013	0.562917
G25 (S2)	0.396682	0.756405	1	0.881652	0.118011	0.389039	0.41911	0.592126	0.0462469	0.415357	0.520399	0.640864	0.640305	0.819125	0.372645	0.54869	0.699748	0.364321	0.0568301	0.394659	0.347729	0.405482	0.580417	0.308547	0.349484	0.349484	0.52013	0.745566	0.650935	0.504175	0.699748	0.531951	0.170349
G26 (S4)	0.864028	0.67121	0.881652	1	0.751762	0.190513	0.0652441	0.341691	0.369708	0.527359	0.408472	0.514453	0.0291481	0.708623	0.538164	0.293482	0.762302	0.780073	0.425641	0.521544	0.508428	0.120934	0.368953	0.179133	0.217424	0.217424	0.359348	0.406053	0.474158	0.524704	0.538164	0.674773	0.63504
G3	0.660238	0.711995	0.118011	0.751762	1	0.98316	0.247279	0.382067	0.42376	0.960698	0.76487	0.580929	0.360099	0.276175	0.906627	0.161137	0.260332	0.451027	0.321752	0.772208	0.365192	0.2524	0.682766	0.198153	0.759101	0.534344	0.947236	0.0325102	0.504175	0.743155	0.785204	0.626243	0.92167
G4	0.574614	0.701578	0.389039	0.190513	0.98316	1	0.238509	0.481993	0.979274	0.748885	0.610164	0.80292	0.643023	0.152792	0.449399	0.678456	0.449399	0.517874	0.53777	0.616484	0.194174	0.366701	0.745211	0.715338	0.753496	0.753496	0.82313	0.766711	0.406923	0.926937	0.97702	0.825811	0.835262
G5	0.423495	0.498031	0.41911	0.0652441	0.247279	0.238509	1	0.510389	0.534676	0.0389796	0.0823701	0.0530508	0.678792	0.170005	0.46753	0.706058	0.46753	0.326608	0.343404	0.3578	0.498031	0.269409	0.234977	0.406923	0.445902	0.445902	0.12942	0.0803609	0.425757	0.314924	0.46753	0.206711	0.412579
G6 (S7)	0.536021	0.675809	0.592126	0.341691	0.382067	0.481993	0.510389	1	0.46405	0.241034	0.56248	0.641426	0.759025	0.603716	0.973638	0.961076	0.432319	0.26915	0.504398	0.569164	0.442179	0.594042	0.712275	0.369971	0.902679	0.737124	0.677991	0.580414	0.389258	0.588439	0.75802	0.797526	0.0304647
G7 (S8)	0.525708	0.447495	0.0462469	0.369708	0.42376	0.979274	0.534676	0.46405	1	0.236276	0.300292	0.917312	0.740366	0.357409	0.302331	0.862435	0.620195	0.230534	0.583702	0.423971	0.447495	0.196617	0.861669	0.535978	0.590827	0.278977	0.201161	0.43512	0.782453	0.398829	0.620195	0.492604	0.499931
G8	0.308939	0.8037	0.415357	0.527359	0.960698	0.748885	0.0389796	0.241034	0.236276	1	0.575151	0.231276	0.827296	0.282228	0.694431	0.510195	0.694431	0.148861	0.776453	0.495145	0.225628	0.729101	0.223098	0.363654	0.168191	0.915789	0.868613	0.373978	0.627279	0.614727	0.694431	0.608735	0.782365
G9	0.527432	0.999993	0.520399	0.408472	0.76487	0.610164	0.0823701	0.56248	0.300292	0.575151	1	0.697554	0.333473	0.0236512	0.367837	0.739732	0.774665	0.332184	0.249651	0.554395	0.670157	0.998325	0.249336	0.484284	0.331772	0.741113	0.326367	0.116148	0.100937	0.483699	0.946168	0.906848	0.498395
G10	0.641882	0.622418	0.640864	0.514453	0.580929	0.80292	0.0530508	0.641426	0.917312	0.231276	0.697554	1	0.927012	0.0820023	0.218114	0.723581	0.506238	0.883875	0.22738	0.706571	0.0326869	0.547737	0.42984	0.410544	0.195999	0.853807	0.113598	0.594414	0.440363	0.810768	0.874718	0.856381	0.355497
S10	0.317108	0.590462	0.640305	0.0291481	0.360099	0.643023	0.678792	0.759025	0.740366	0.827296	0.333473	0.927012	1	0.491369	0.589632	0.556422	0.589632	0.949399	0.922324	0.236764	0.744379	0.312618	0.883991	0.945097	0.254868	0.254868	0.367923	0.516424	0.233957	0.132016	0.278053	0.167569	0.406939
G12	0.245389	0.358395	0.819125	0.708623	0.276175	0.152792	0.170005	0.603716	0.357409	0.282228	0.0236512	0.0820023	0.491369	1	0.706794	0.862958	0.88459	0.377866	0.0605381	0.548779	0.589249	0.427332	0.431513	0.63603	0.682421	0.356351	0.776799	0.955595	0.335096	0.879219	0.379446	0.224271	0.296332
S12	0.243951	0.42414	0.372645	0.538164	0.906627	0.449399	0.46753	0.973638	0.302331	0.694431	0.367837	0.218114	0.589632	0.706794	1	0.735652	0.639879	0.835483	0.844541	0.603716	0.42414	0.535448	0.251983	0.593536	0.623578	0.623578	0.672286	0.571981	0.888535	0.518359	0.639879	0.753163	0.307995
G13	0.645071	0.957521	0.54869	0.293482	0.161137	0.678456	0.706058	0.961076	0.862435	0.510195	0.739732	0.723581	0.556422	0.862958	0.735652	1	0.408446	0.232488	0.791655	0.633716	0.155365	0.957803	0.662488	0.670197	0.385714	0.888506	0.172079	0.527353	0.364701	0.960757	0.901829	0.75314	0.020279
S13	0.766877	0.750494	0.699748	0.762302	0.260332	0.449399	0.46753	0.432319	0.620195	0.694431	0.774665	0.506238	0.589632	0.88459	0.639879	0.408446	1	0.632833	0.645714	0.778031	0.750494	0.720327	0.251983	0.593536	0.623578	0.623578	0.438553	0.789788	0.608165	0.518359	0.639879	0.232463	0.307995
S15	0.407516	0.945587	0.364321	0.780073	0.451027	0.517874	0.326608	0.26915	0.230534	0.148861	0.332184	0.883875	0.949399	0.377866	0.835483	0.232488	0.632833	1	0.843127	0.134216	0.799667	0.0738601	0.428944	0.772372	0.289393	0.60412	0.47742	0.733616	0.576639	0.813311	0.835483	0.376644	0.429521
G14 (S16)	0.284443	0.48826	0.0568301	0.425641	0.321752	0.53777	0.343404	0.504398	0.583702	0.776453	0.249651	0.22738	0.922324	0.0605381	0.844541	0.791655	0.645714	0.843127	1	0.713119	0.48826	0.363255	0.604825	0.784287	0.824564	0.300295	0.738972	0.184418	0.804453	0.825723	0.323691	0.134334	0.762197
S17	0.433377	0.545876	0.394659	0.521544	0.772208	0.616484	0.3578	0.569164	0.423971	0.495145	0.554395	0.706571	0.236764	0.548779	0.603716	0.633716	0.778031	0.134216	0.713119	1	0.253899	0.164029	0.464749	0.488986	0.744856	0.563738	0.427004	0.200313	0.302864	0.489297	0.371679	0.388154	0.656685
S18	0.517233	0.96404	0.347729	0.508428	0.365192	0.194174	0.498031	0.442179	0.447495	0.225628	0.670157	0.0326869	0.744379	0.589249	0.42414	0.155365	0.750494	0.799667	0.48826	0.253899	1	0.569157	0.171215	0.87273	0.401656	0.401656	0.351595	0.720123	0.380826	0.577223	0.42414	0.309899	0.428553
G15	0.659355	0.910841	0.405482	0.120934	0.2524	0.366701	0.269409	0.594042	0.196617	0.729101	0.998325	0.547737	0.312618	0.427332	0.535448	0.957803	0.720327	0.0738601	0.363255	0.164029	0.569157	1	0.225479	0.604188	0.275769	0.681168	0.506561	0.563651	0.244147	0.563815	0.720327	0.764259	0.514101
G17	0.380489	0.695698	0.580417	0.368953	0.682766	0.745211	0.234977	0.712275	0.861669	0.223098	0.249336	0.42984	0.883991	0.431513	0.251983	0.662488	0.251983	0.428944	0.604825	0.464749	0.171215	0.225479	1	0.190284	0.749057	0.229141	0.185661	0.441344	0.491959	0.730214	0.901029	0.600771	0.218916
S19	0.182766	0.361458	0.308547	0.179133	0.198153	0.715338	0.406923	0.369971	0.535978	0.363654	0.484284	0.410544	0.945097	0.63603	0.593536	0.670197	0.593536	0.772372	0.784287	0.488986	0.87273	0.604188	0.190284	1	0.575555	0.868553	0.568543	0.938357	0.558607	0.461057	0.593536	0.667017	0.213002
S20	0.221251	0.729064	0.349484	0.217424	0.759101	0.753496	0.445902	0.902679	0.590827	0.168191	0.331772	0.195999	0.254868	0.682421	0.623578	0.385714	0.623578	0.289393	0.824564	0.744856	0.401656	0.275769	0.749057	0.575555	1	0.606668	0.402976	0.241601	0.590697	0.942786	0.623578	0.493975	0.0887284
G18	0.51091	0.966502	0.349484	0.217424	0.534344	0.753496	0.445902	0.737124	0.278977	0.915789	0.741113	0.853807	0.254868	0.356351	0.623578	0.888506	0.623578	0.60412	0.300295	0.563738	0.401656	0.681168	0.229141	0.868553	0.606668	1	0.154659	0.540358	0.590697	0.942786	0.623578	0.867428	0.48826
G19 (S22)	0.693749	0.512534	0.52013	0.359348	0.947236	0.82313	0.12942	0.677991	0.201161	0.868613	0.326367	0.113598	0.367923	0.776799	0.672286	0.172079	0.438553	0.47742	0.738972	0.427004	0.351595	0.506561	0.185661	0.568543	0.402976	0.154659	1	0.560364	0.370137	0.393655	0.672286	0.742129	0.782986
G20	0.771779	0.373702	0.745566	0.406053	0.0325102	0.766711	0.0803609	0.580414	0.43512	0.373978	0.116148	0.594414	0.516424	0.955595	0.571981	0.527353	0.789788	0.733616	0.184418	0.200313	0.720123	0.563651	0.441344	0.938357	0.241601	0.540358	0.560364	1	0.2209	0.340549	0.264631	0.638982	0.107275
S24	0.480023	0.708211	0.650935	0.474158	0.504175	0.406923	0.425757	0.389258	0.782453	0.627279	0.100937	0.440363	0.233957	0.335096	0.888535	0.364701	0.608165	0.576639	0.804453	0.302864	0.380826	0.244147	0.491959	0.558607	0.590697	0.590697	0.370137	0.2209	1	0.478965	0.608165	0.847516	0.784119
G21	0.717258	0.966065	0.504175	0.524704	0.743155	0.926937	0.314924	0.588439	0.398829	0.614727	0.483699	0.810768	0.132016	0.879219	0.518359	0.960757	0.518359	0.813311	0.825723	0.489297	0.577223	0.563815	0.730214	0.461057	0.942786	0.942786	0.393655	0.340549	0.478965	1	0.829028	0.912365	0.558679
G22	0.543666	0.992093	0.699748	0.538164	0.785204	0.97702	0.46753	0.75802	0.620195	0.694431	0.946168	0.874718	0.278053	0.379446	0.639879	0.901829	0.639879	0.835483	0.323691	0.371679	0.42414	0.720327	0.901029	0.593536	0.623578	0.623578	0.672286	0.264631	0.608165	0.829028	1	0.886623	0.105185
G23	0.575389	0.963013	0.531951	0.674773	0.626243	0.825811	0.206711	0.797526	0.492604	0.608735	0.906848	0.856381	0.167569	0.224271	0.753163	0.75314	0.232463	0.376644	0.134334	0.388154	0.309899	0.764259	0.600771	0.667017	0.493975	0.867428	0.742129	0.638982	0.847516	0.912365	0.886623	1	0.685178
G24	0.72906	0.562917	0.170349	0.63504	0.92167	0.835262	0.412579	0.0304647	0.499931	0.782365	0.498395	0.355497	0.406939	0.296332	0.307995	0.020279	0.307995	0.429521	0.762197	0.656685	0.428553	0.514101	0.218916	0.213002	0.0887284	0.48826	0.782986	0.107275	0.784119	0.558679	0.105185	0.685178	1
