# Supplementary material for: Hierarchical social modularity in gorillas
Source: Proc Biol Sci. 2019 Jul 10;286(1906):20190681. doi: 10.1098/rspb.2019.0681 (PMC6650716; doi:10.1098/rspb.2019.0681)
Supplement: Kinship Data [file rspb20190681supp3.xlsx]

## Sheet: SR Lokoue
Related	Type	SRModule
0	G	0
0	G	0
0	G	0
0	G	0
0	G	1
0	G	0
0	G	0
0	G	0
0	G	1
0	G	0
0	G	0
0	G	0
0	GS	0
0	GS	0
0	GS	0
1	GS	0
0	GS	0
0	GS	0
0	G	1
0	G	1
0	G	1
0	G	0
1	G	1
0	G	0
1	G	0
0	G	1
0	G	0
0	G	0
0	G	0
1	G	1
0	GS	0
0	GS	0
0	GS	1
0	GS	1
1	GS	0
0	GS	0
0	G	1
0	G	1
0	G	0
1	G	1
0	G	0
0	G	0
0	G	1
0	G	0
0	G	0
0	G	0
0	G	1
0	GS	0
0	GS	0
0	GS	1
0	GS	1
0	GS	0
1	GS	0
0	G	1
0	G	0
0	G	1
0	G	0
0	G	0
0	G	1
0	G	0
0	G	0
0	G	0
0	G	1
0	GS	0
0	GS	0
1	GS	1
0	GS	1
0	GS	0
0	GS	0
0	G	0
0	G	1
1	G	0
0	G	1
0	G	0
0	G	0
0	G	0
0	G	1
0	GS	0
0	GS	0
0	GS	1
1	GS	1
0	GS	0
0	GS	0
0	G	0
0	G	0
0	G	1
0	G	0
1	G	1
0	G	0
0	G	0
0	G	0
0	GS	0
0	GS	0
0	GS	0
0	GS	0
0	GS	0
0	GS	0
0	G	0
0	G	1
0	G	0
0	G	0
0	G	0
0	G	1
0	GS	0
0	GS	0
0	GS	1
0	GS	1
0	GS	0
1	GS	0
0	G	0
0	G	0
0	G	0
0	G	1
0	G	0
0	G	0
0	GS	0
0	GS	1
0	GS	0
1	GS	0
0	GS	0
0	GS	1
0	G	0
0	G	1
0	G	0
0	G	0
1	GS	0
0	GS	0
0	G	0
0	G	0
0	G	0
0	G	1
0	GS	0
0	GS	0
0	GS	1
0	GS	1
0	GS	0
0	GS	0
0	G	0
0	G	0
0	G	0
0	GS	0
0	GS	0
0	GS	0
0	GS	0
0	GS	0
0	GS	0
0	G	0
0	G	0
0	GS	0
0	GS	1
0	GS	0
0	GS	0
0	GS	0
0	GS	1
0	G	0
0	GS	0
0	GS	0
0	GS	0
0	GS	0
0	GS	0
0	GS	0
1	GS	0
0	GS	0
0	GS	1
0	GS	1
0	GS	0
0	GS	0
0	SS	0
0	SS	0
0	SS	0
1	SS	0
0	SS	0
0	SS	0
0	SS	0
0	SS	0
0	SS	1
0	SS	1
0	SS	0
0	SS	0
0	SS	0
0	SS	0
0	SS	0

## Sheet: BP Lokoue
Related	Type	BPModule
0	G	0
0	G	0
0	G	0
0	G	0
0	G	0
0	G	0
0	G	0
0	G	0
0	G	0
0	G	0
0	G	0
0	G	0
0	GS	0
0	GS	0
0	GS	0
1	GS	1
0	GS	0
0	GS	0
0	G	1
0	G	1
0	G	1
0	G	0
1	G	1
0	G	0
1	G	0
0	G	0
0	G	0
0	G	0
0	G	0
1	G	1
0	GS	0
0	GS	0
0	GS	1
0	GS	0
1	GS	1
0	GS	0
0	G	1
0	G	1
0	G	0
1	G	1
0	G	0
0	G	0
0	G	0
0	G	0
0	G	0
0	G	0
0	G	1
0	GS	0
0	GS	0
0	GS	1
0	GS	0
0	GS	1
1	GS	0
0	G	1
0	G	0
0	G	1
0	G	0
0	G	0
0	G	0
0	G	0
0	G	0
0	G	0
0	G	1
0	GS	0
0	GS	0
1	GS	1
0	GS	0
0	GS	1
0	GS	0
0	G	0
0	G	1
1	G	0
0	G	0
0	G	0
0	G	0
0	G	0
0	G	1
0	GS	0
0	GS	0
0	GS	1
1	GS	0
0	GS	1
0	GS	0
0	G	0
0	G	0
0	G	1
0	G	0
1	G	1
0	G	0
0	G	1
0	G	0
0	GS	1
0	GS	0
0	GS	0
0	GS	0
0	GS	0
0	GS	0
0	G	0
0	G	0
0	G	0
0	G	0
0	G	0
0	G	1
0	GS	0
0	GS	0
0	GS	1
0	GS	0
0	GS	1
1	GS	0
0	G	0
0	G	1
0	G	0
0	G	1
0	G	0
0	G	0
0	GS	0
0	GS	1
0	GS	0
1	GS	0
0	GS	0
0	GS	1
0	G	0
0	G	1
0	G	0
0	G	1
1	GS	0
0	GS	0
0	G	0
0	G	1
0	G	0
0	G	0
0	GS	0
0	GS	1
0	GS	0
0	GS	0
0	GS	0
0	GS	1
0	G	0
0	G	1
0	G	0
0	GS	1
0	GS	0
0	GS	0
0	GS	0
0	GS	0
0	GS	0
0	G	0
0	G	0
0	GS	0
0	GS	1
0	GS	0
0	GS	0
0	GS	0
0	GS	1
0	G	0
0	GS	1
0	GS	0
0	GS	0
0	GS	0
0	GS	0
0	GS	0
1	GS	0
0	GS	0
0	GS	1
0	GS	0
0	GS	1
0	GS	0
0	S	0
0	S	0
0	S	0
1	S	0
0	S	0
0	S	0
0	S	0
0	S	0
0	S	1
0	S	0
0	S	1
0	S	0
0	S	0
0	S	0
0	S	0

## Sheet: SR Mbeli
Related	Type	SRModule
0	G	0
1	G	0
0	G	0
0	G	0
1	G	0
0	G	0
0	GS	0
0	GS	0
0	G	0
1	GS	1
1	GS	0
0	GS	1
0	GS	0
0	G	1
1	GS	0
0	GS	0
0	G	0
0	G	0
0	G	1
0	G	0
0	G	0
0	G	0
0	GS	1
0	GS	1
0	G	1
0	GS	0
0	GS	0
0	GS	0
0	G	0
0	GS	0
0	GS	0
0	G	0
0	G	0
0	G	0
1	G	1
0	G	0
0	GS	0
0	GS	0
0	G	0
1	GS	0
1	GS	1
0	GS	0
0	GS	1
0	G	0
1	GS	0
0	GS	0
0	G	0
0	G	0
0	G	0
0	G	0
0	GS	1
0	GS	1
0	G	1
0	GS	0
0	GS	0
0	GS	0
0	G	0
0	GS	0
0	GS	0
0	G	0
0	G	0
0	G	0
0	GS	0
1	G	0
1	GS	0
0	G	0
0	GS	0
0	GS	0
0	GS	0
0	G	0
0	GS	1
0	GS	0
0	G	0
0	G	0
0	GS	0
0	GS	0
0	G	0
1	GS	0
1	GS	1
0	GS	0
0	GS	1
0	G	0
1	GS	0
0	GS	0
0	G	0
0	G	0
0	GS	0
0	GS	0
0	G	0
0	GS	1
1	GS	1
1	GS	0
0	G	1
0	GS	0
0	GS	0
0	G	0
0	GS	0
0	GS	0
0	G	0
0	GS	0
0	GS	0
0	GS	0
1	G	0
0	GS	0
0	GS	1
0	G	1
0	S	1
0	GS	1
0	S	0
0	S	0
0	S	0
0	GS	0
0	S	0
0	S	0
0	GS	0
1	GS	0
0	GS	1
0	S	0
0	S	0
0	S	0
0	GS	0
0	S	0
0	S	0
0	GS	0
0	GS	0
0	GS	0
0	GS	0
0	G	0
0	GS	0
0	GS	0
0	G	0
1	S	0
0	S	1
0	S	0
0	GS	1
1	S	0
0	S	0
0	GS	0
1	S	0
1	S	0
0	GS	1
0	S	0
0	S	0
0	GS	0
0	GS	0
0	S	0
0	S	0
0	GS	0
0	GS	0
0	GS	0
0	G	0
0	S	0
0	GS	0
0	GS	1

## Sheet: BP Mbeli
Related	Type	BPModule
0	G	0
1	G	1
0	G	0
0	G	0
1	G	0
0	G	0
0	GS	0
0	GS	0
0	G	0
1	GS	1
1	GS	0
0	GS	1
0	GS	0
0	G	1
1	GS	0
0	GS	0
0	G	0
0	G	0
0	G	0
0	G	0
0	G	0
0	G	0
0	GS	0
0	GS	0
0	G	0
0	GS	0
0	GS	0
0	GS	0
0	G	0
0	GS	0
0	GS	0
0	G	0
0	G	0
0	G	0
1	G	0
0	G	0
0	GS	0
0	GS	0
0	G	0
1	GS	1
1	GS	0
0	GS	1
0	GS	0
0	G	1
1	GS	0
0	GS	0
0	G	0
0	G	0
0	G	1
0	G	0
0	GS	1
0	GS	1
0	G	1
0	GS	0
0	GS	0
0	GS	1
0	G	0
0	GS	1
0	GS	0
0	G	0
0	G	0
0	G	1
0	GS	0
1	G	1
1	GS	0
0	G	0
0	GS	0
0	GS	0
0	GS	0
0	G	0
0	GS	0
0	GS	1
0	G	1
0	G	0
0	GS	1
0	GS	1
0	G	1
1	GS	0
1	GS	1
0	GS	0
0	GS	1
0	G	0
1	GS	1
0	GS	0
0	G	0
0	G	0
0	GS	0
0	GS	0
0	G	0
0	GS	1
1	GS	1
1	GS	0
0	G	1
0	GS	0
0	GS	0
0	G	0
0	GS	0
0	GS	0
0	G	0
0	GS	0
0	GS	0
0	GS	0
1	G	0
0	GS	0
0	GS	1
0	G	1
0	S	1
0	GS	1
0	S	0
0	S	0
0	S	1
0	GS	0
0	S	1
0	S	0
0	GS	0
1	GS	0
0	GS	1
0	S	0
0	S	0
0	S	1
0	GS	0
0	S	1
0	S	0
0	GS	0
0	GS	0
0	GS	0
0	GS	1
0	G	0
0	GS	1
0	GS	0
0	G	0
1	S	0
0	S	1
0	S	0
0	GS	1
1	S	0
0	S	0
0	GS	0
1	S	1
1	S	0
0	GS	1
0	S	0
0	S	0
0	GS	0
0	GS	0
0	S	1
0	S	0
0	GS	0
0	GS	0
0	GS	0
0	G	0
0	S	0
0	GS	0
0	GS	1
