# Supplementary material for: Hierarchical social modularity in gorillas
Source: Proc Biol Sci. 2019 Jul 10;286(1906):20190681. doi: 10.1098/rspb.2019.0681 (PMC6650716; doi:10.1098/rspb.2019.0681)
Supplement: R Code [file rspb20190681supp4.txt]

#Forest clearing visit data of gorilla groups and solitaries by day 
Mbeli1011<-as.data.frame(Mbeli1011) #Mbeli Bai 2010-11
Mbeli1213<-as.data.frame(Mbeli1213) #Mbeli Bai 2012-13
Mbeli1415<-as.data.frame(Mbeli1415) #Mbeli Bai 2014-15
Lokoue<-as.data.frame(Lokoue) #Lokoue Bai 

# Generate simple ratio association index values

library(asnipe)
library(igraph)
networkM1011<- get_network(association_data=Mbeli1011, data_format="GBI")
networkM1213<- get_network(association_data=Mbeli1213, data_format="GBI")
networkM1415<- get_network(association_data=Mbeli1415, data_format="GBI")
networkL<- get_network(association_data=Lokoue, data_format="GBI")

# Build simple ratio networks
netM11<-graph.adjacency(networkM1011, mode="undirected", weighted=TRUE, diag=FALSE)
netM13<-graph.adjacency(networkM1213, mode="undirected", weighted=TRUE, diag=FALSE)
netM15<-graph.adjacency(networkM1415, mode="undirected", weighted=TRUE, diag=FALSE)
netL<-graph.adjacency(networkL, mode="undirected", weighted=TRUE, diag=FALSE)


#Calculate modularity values for SR networks
obsM11<-cluster_louvain(netM11)
obsmodM11<-obsM11$modularity
obsM13<-cluster_louvain(netM13)
obsmodM13<-obsM13$modularity
obsM15<-cluster_louvain(netM15)
obsmodM15<-obsM15$modularity
obsL<-cluster_louvain(netL)
obsmodL<-obsL$modularity


#extracting module composition

LMods<-obsL$memberships
groups=ncol(Lokoue)
LsameMod <- array(NA, dim=c(groups,groups))

for(i in 1:groups){
  for(j in 1:groups)
    if(LMods[2,i]==LMods[2,j]){
      LsameMod[i,j]=1}
  else{
    LsameMod[i,j]=0 
  }
}

M15Mods<-obsM15$memberships
groups=ncol(Mbeli1415)
M15sameMod <- array(NA, dim=c(groups,groups))

for(i in 1:groups){
  for(j in 1:groups)
    if(M15Mods[2,i]==M15Mods[2,j]){
      M15sameMod[i,j]=1}
  else{
    M15sameMod[i,j]=0 
  }
}


#Generate random networks by data stream permutation

permutations<-200000

randomM1011 <- network_permutation(Mbeli1011, association_matrix=networkM1011, permutations=permutations, returns = 200)
randomM1213 <- network_permutation(Mbeli1213, association_matrix=networkM1213, permutations=permutations, returns = 200)
randomM1415 <- network_permutation(Mbeli1415, association_matrix=networkM1415, permutations=permutations, returns = 200)
randomL <- network_permutation(Lokoue, association_matrix=networkL, permutations=permutations, returns = 200)


# Calculate modularity in random networks and compare with real networks
random.modM11<-rep(NA, 1000)
for (i in 1:1000){
  net.r<-graph.adjacency(randomM1011[i,,], mode="undirected", weighted=TRUE, diag=FALSE)
  clus<- cluster_louvain(net.r)
  l<-length(clus$modularity)
  random.modM11[i] <- clus$modularity[l]} 

hist(random.modM11, breaks=50,col="grey", main = "Mbeli 2010 and 2011", xlab = "Modularity")
abline(v=obsmodM11[2], col="red")
sum(random.modM11 >= obsmodM11[2])/1000


random.modM13<-rep(NA, 1000)
for (i in 1:1000){
  net.r<-graph.adjacency(randomM1213[i,,], mode="undirected", weighted=TRUE, diag=FALSE)
  clus<- cluster_louvain(net.r)
  l<-length(clus$modularity)
  random.modM13[i] <- clus$modularity[l]} 

hist(random.modM13, breaks=50,col="grey", main = "Mbeli 2012 and 2013", xlab = "Modularity")
abline(v=obsmodM13[2], col="red")
sum(random.modM13 >= obsmodM13[2])/1000

random.modM15<-rep(NA, 1000)
for (i in 1:1000){
  net.r<-graph.adjacency(randomM1415[i,,], mode="undirected", weighted=TRUE, diag=FALSE)
  clus<- cluster_louvain(net.r)
  l<-length(clus$modularity)
  random.modM15[i] <- clus$modularity[l]} 

hist(random.modM15, breaks=50,col="grey", main = "Mbeli 2014 and 2015", xlab = "Modularity")
abline(v=obsmodM15[2], col="red")
sum(random.modM15 >= obsmodM15[2])/1000

random.modL<-rep(NA, 1000)
for (i in 1:1000){
  net.r<-graph.adjacency(randomL[i,,], mode="undirected", weighted=TRUE, diag=FALSE)
  clus<- cluster_louvain(net.r)
  l<-length(clus$modularity)
  random.modL[i] <- clus$modularity[l]} 

hist(random.modL, breaks=50,col="grey", main = "Lokoue", xlab = "Modularity")
abline(v=obsmodLall[2], col="red")
sum(random.modL >= obsmodLall[2])/1000


# Generate binomial probability association index values

SmoothedDayL = as.data.frame(RelativePopularityLokue) #smoothed popularity of given day over 11 day window
SmoothedDayM1011 = as.data.frame(RelativePopularityMbeli1011)
SmoothedDayM1213 = as.data.frame(RelativePopularityMbeli1213)
SmoothedDayM1415 = as.data.frame(RelativePopularityMbeli1415)


LGroups=ncol(Lokoue)
LDays=nrow(Lokoue)
visitsL = colSums(Lokoue)

matrixL <- array(0:0, dim=c(LGroups,LGroups))

covisits=0
for (i in 1:LGroups){
  for (j in 1:LGroups){
    for (k in 1:LDays){
      if (Lokoue[k, i] > 0){
        if (Lokoue[k, j] > 0){
          covisits = covisits + 1}}}
    if(i==j){
      covisits = 0}
    matrixL[i,j]=covisits
    covisits=0
}}


covisits=0
expectedL <- array(0:0, dim=c(LGroups,LGroups))
expec=0
for (i in 1:LGroups){
  for (j in 1:LGroups){
    if(i==j){
      expectedL[i,j] = 0}
    else{
      for (k in 1:LDays){
        expec = expec+((visitsL[i]/LDays)*(visitsL[j]/LDays)*(SmoothedDayL[k,1]*LDays))}
      expectedL[i,j]= expec}
    expec=0
}}

Laverageprob=expectedL/LDays
LbinomProb<- array(0:0, dim=c(LGroups,LGroups))

for (i in 1:LGroups){
  for(j in 1:LGroups){
    LbinomProb[i,j]= pbinom(matrixL[i,j], size = LDays, prob= Laverageprob[i,j], lower.tail = FALSE)
    if (i==j){
      LbinomProb[i,j]=NA
}}}

BPindexL=sqrt(1-LbinomProb)


M11Groups=ncol(Mbeli1011)
M11Days=nrow(Mbeli1011)
visitsM11 = colSums(Mbeli1011)

matrixM11 <- array(0:0, dim=c(M11Groups,M11Groups))

covisits=0
for (i in 1:M11Groups){
  for (j in 1:M11Groups){
    for (k in 1:M11Days){
      if (Mbeli1011[k, i] > 0){
        if (Mbeli1011[k, j] > 0){
          covisits = covisits + 1}}}
    if(i==j){
      covisits = 0}
    matrixM11[i,j]=covisits
    covisits=0
  }}


covisits=0
expectedM11 <- array(0:0, dim=c(M11Groups,M11Groups))
expec=0
for (i in 1:M11Groups){
  for (j in 1:M11Groups){
    if(i==j){
      expectedM11[i,j] = 0}
    else{
      for (k in 1:M11Days){
        expec = expec+((visitsM11[i]/M11Days)*(visitsM11[j]/M11Days)*(SmoothedDayM1011[k,1]*M11Days))}
      expectedM11[i,j]= expec}
    expec=0
  }}

M11averageprob=expectedM11/M11Days
M11binomProb<- array(0:0, dim=c(M11Groups,M11Groups))

for (i in 1:M11Groups){
  for(j in 1:M11Groups){
    M11binomProb[i,j]= pbinom(matrixM11[i,j], size = M11Days, prob= M11averageprob[i,j], lower.tail = FALSE)
    if (i==j){
      M11binomProb[i,j]=NA
    }}}

BPindexM11=sqrt(1-M11binomProb)


M13Groups=ncol(Mbeli1213)
M13Days=nrow(Mbeli1213)
visitsM13 = colSums(Mbeli1213)

matrixM13 <- array(0:0, dim=c(M13Groups,M13Groups))

covisits=0
for (i in 1:M13Groups){
  for (j in 1:M13Groups){
    for (k in 1:M13Days){
      if (Mbeli1213[k, i] > 0){
        if (Mbeli1213[k, j] > 0){
          covisits = covisits + 1}}}
    if(i==j){
      covisits = 0}
    matrixM13[i,j]=covisits
    covisits=0
  }}


covisits=0
expectedM13 <- array(0:0, dim=c(M13Groups,M13Groups))
expec=0
for (i in 1:M13Groups){
  for (j in 1:M13Groups){
    if(i==j){
      expectedM13[i,j] = 0}
    else{
      for (k in 1:M13Days){
        expec = expec+((visitsM13[i]/M13Days)*(visitsM13[j]/M13Days)*(SmoothedDayM1011[k,1]*M13Days))}
      expectedM11[i,j]= expec}
    expec=0
  }}

M13averageprob=expectedM13/M13Days
M13binomProb<- array(0:0, dim=c(M13Groups,M13Groups))

for (i in 1:M13Groups){
  for(j in 1:M13Groups){
    M13binomProb[i,j]= pbinom(matrixM13[i,j], size = M13Days, prob= M13averageprob[i,j], lower.tail = FALSE)
    if (i==j){
      M13binomProb[i,j]=NA
    }}}

BPindexM13=sqrt(1-M13binomProb)


M15Groups=ncol(Mbeli1415)
M15Days=nrow(Mbeli1415)
visitsM15 = colSums(Mbeli1415)

matrixM15 <- array(0:0, dim=c(M15Groups,M15Groups))

covisits=0
for (i in 1:M15Groups){
  for (j in 1:M15Groups){
    for (k in 1:M15Days){
      if (Mbeli1415[k, i] > 0){
        if (Mbeli1415[k, j] > 0){
          covisits = covisits + 1}}}
    if(i==j){
      covisits = 0}
    matrixM15[i,j]=covisits
    covisits=0
  }}


covisits=0
expectedM15 <- array(0:0, dim=c(M15Groups,M15Groups))
expec=0
for (i in 1:M15Groups){
  for (j in 1:M15Groups){
    if(i==j){
      expectedM15[i,j] = 0}
    else{
      for (k in 1:M15Days){
        expec = expec+((visitsM15[i]/M15Days)*(visitsM15[j]/M15Days)*(SmoothedDayM1011[k,1]*M15Days))}
      expectedM11[i,j]= expec}
    expec=0
  }}

M15averageprob=expectedM15/M15Days
M15binomProb<- array(0:0, dim=c(M15Groups,M15Groups))

for (i in 1:M15Groups){
  for(j in 1:M15Groups){
    M15binomProb[i,j]= pbinom(matrixM15[i,j], size = M15Days, prob= M15averageprob[i,j], lower.tail = FALSE)
    if (i==j){
      M15binomProb[i,j]=NA
    }}}

BPindexM15=sqrt(1-M15binomProb)


# Build binomial probability networks
netBPM11<-graph.adjacency(BPindexM11, mode="undirected", weighted=TRUE, diag=FALSE)
netBPM13<-graph.adjacency(BPindexM13, mode="undirected", weighted=TRUE, diag=FALSE)
netBPM15<-graph.adjacency(BPindexM15, mode="undirected", weighted=TRUE, diag=FALSE)
netBPL<-graph.adjacency(BPindexL, mode="undirected", weighted=TRUE, diag=FALSE)


#Calculate modularity values for SR networks
obsBPM11<-cluster_louvain(netBPM11)
obsBPmodM11<-obsBPM11$modularity
obsBPM13<-cluster_louvain(netBPM13)
obsBPmodM13<-obsBPM13$modularity
obsBPM15<-cluster_louvain(netBPM15)
obsBPmodM15<-obsBPM15$modularity
obsBPL<-cluster_louvain(netBPL)
obsBPmodL<-obsBPL$modularity


#Randomisations for binomial probability association index values
##LOKOUE

perms = 1000

randomarray <- array(runif((LDays*LGroups*perms)), dim=c(LDays,LGroups,perms))

permutationsL <- array(0:0, dim=c(LDays,LGroups,perms))

for(i in 1:LDays){
  for (j in 1:LGroups){
    for (p in 1:perms){
      if(SmoothedDayL[i,]*visitsL[j]>randomarray[i,j,p]){
        permutationsL[i,j,p]=1}
      else{
        permutationsL[i,j,p]=0
}}}}

AssMaL <- array(0:0, dim=c(LGroups,LGroups,perms)) # build association matrix
for(p in 1:perms){
  for (i in 1:LGroups){
    for (j in 1:LGroups){
      for (k in 1:LDays){
        if (permutationsL[k, i, p] > 0){
          if (permutationsL[k, j, p] > 0){
            covisits = covisits + 1}}}
      if(i==j){
        covisits = 0}
      AssMaL[i,j,p]=covisits
      covisits=0
    }}}


covisits=0
expectedLRand <- array(0:0, dim=c(LGroups,LGroups,perms)) # expected covisits for random datasets

expec=0
for (p in 1:perms){
  visits = colSums(PermutationsL[,,p])
  for (i in 1:LGroups){
    for (j in 1:LGroups){
      if(i==j){
        expectedLRand[i,j,p] = 0}
      else{
        for (k in 1:LDays){
          expec = expec+((visits[i]/LDays)*(visits[j]/LDays)*(SmoothedDayL[k,1]*LDays))}
        expectedLRand[i,j,p]= expec}
      expec=0
}}}

Lrandbp <- array(0:0, dim=c(LGroups,LGroups,perms)) #BP association indices for random datasets

for(p in 1:perms){
  for (i in 1:LGroups){
    for (j in 1:LGroups){
      Lrandbp[i,j,p] = pbinom(AssMaL[i,j,p], size = LDays, prob= (expectedLRand[i,j,p]/LDays), lower.tail = FALSE)
    }}}

BPindexLRand=sqrt(1-Lrandbp)

#Mbeli 2010-11

perms = 1000

randomarrayM11 <- array(runif((M11Days*M11Groups*perms)), dim=c(M11Days,M11Groups,perms))

permutationsM11 <- array(0:0, dim=c(M11Days,M11Groups,perms))

for(i in 1:M11Days){
  for (j in 1:M11Groups){
    for (p in 1:perms){
      if(SmoothedDayM11[i,]*visitsM11[j]>randomarrayM11[i,j,p]){
        permutationsM11[i,j,p]=1}
      else{
        permutationsM11[i,j,p]=0
}}}}

AssMaM11 <- array(0:0, dim=c(M11Groups,M11Groups,perms)) # build association matrix
for(p in 1:perms){
  for (i in 1:M11Groups){
    for (j in 1:M11Groups){
      for (k in 1:M11Days){
        if (permutationsM11[k, i, p] > 0){
          if (permutationsM11[k, j, p] > 0){
            covisits = covisits + 1}}}
      if(i==j){
        covisits = 0}
      AssMaM11[i,j,p]=covisits
      covisits=0
}}}


covisits=0
expectedM11Rand <- array(0:0, dim=c(M11Groups,M11Groups,perms)) # expected covisits for random datasets

expec=0
for (p in 1:perms){
  visits = colSums(permutationsM11[,,p])
  for (i in 1:M11Groups){
    for (j in 1:M11Groups){
      if(i==j){
        expectedM11Rand[i,j,p] = 0}
      else{
        for (k in 1:M11Days){
          expec = expec+((visits[i]/M11Days)*(visits[j]/M11Days)*(SmoothedDayM11[k,1]*M11Days))}
        expectedM11Rand[i,j,p]= expec}
      expec=0
      
    }}}

M11randbp <- array(0:0, dim=c(M11Groups,M11Groups,perms)) #BP association indices for random datasets

for(p in 1:perms){
  for (i in 1:M11Groups){
    for (j in 1:M11Groups){
      M11randbp[i,j,p] = pbinom(AssMaM11[i,j,p], size = M11Days, prob= (expectedM11Rand[i,j,p]/M11Days), lower.tail = FALSE)
    }}}

BPindexM11Rand=sqrt(1-M11randbp)

#Mbeli 2012-13

perms = 1000

randomarrayM13 <- array(runif((M13Days*M13Groups*perms)), dim=c(M13Days,M13Groups,perms))

permutationsM13 <- array(0:0, dim=c(M13Days,M13Groups,perms))

for(i in 1:M13Days){
  for (j in 1:M13Groups){
    for (p in 1:perms){
      if(SmoothedDayM13[i,]*visitsM13[j]>randomarrayM13[i,j,p]){
        permutationsM13[i,j,p]=1}
      else{
        permutationsM13[i,j,p]=0
}}}}

AssMaM13 <- array(0:0, dim=c(M13Groups,M13Groups,perms)) # build association matrix
for(p in 1:perms){
  for (i in 1:M13Groups){
    for (j in 1:M13Groups){
      for (k in 1:M13Days){
        if (permutationsM13[k, i, p] > 0){
          if (permutationsM13[k, j, p] > 0){
            covisits = covisits + 1}}}
      if(i==j){
        covisits = 0}
      AssMaM13[i,j,p]=covisits
      covisits=0
    }}}


covisits=0
expectedM13Rand <- array(0:0, dim=c(M13Groups,M13Groups,perms)) # expected covisits for random datasets

expec=0
for (p in 1:perms){
  visits = colSums(permutationsM13[,,p])
  for (i in 1:M13Groups){
    for (j in 1:M13Groups){
      if(i==j){
        expectedM13Rand[i,j,p] = 0}
      else{
        for (k in 1:M13Days){
          expec = expec+((visits[i]/M13Days)*(visits[j]/M13Days)*(SmoothedDayM13[k,1]*M13Days))}
        expectedM13Rand[i,j,p]= expec}
      expec=0
      
    }}}

expectedM13Rand

M13randbp <- array(0:0, dim=c(M13Groups,M13Groups,perms)) #BP association indices for random datasets

for(p in 1:perms){
  for (i in 1:M13Groups){
    for (j in 1:M13Groups){
      M13randbp[i,j,p] = pbinom(AssMaM13[i,j,p], size = M13Days, prob= (expectedM13Rand[i,j,p]/M13Days), lower.tail = FALSE)
    }}}

BPindexM13Rand=sqrt(1-M13randbp)

#Mbeli 2014-15

perms = 1000

randomarrayM15 <- array(runif((M15Days*M15Groups*perms)), dim=c(M15Days,M15Groups,perms))

permutationsM15 <- array(0:0, dim=c(M15Days,M15Groups,perms))

for(i in 1:M15Days){
  for (j in 1:M15Groups){
    for (p in 1:perms){
      if(SmoothedDayM15[i,]*visitsM15[j]>randomarrayM15[i,j,p]){
        permutationsM15[i,j,p]=1}
      else{
        permutationsM15[i,j,p]=0
      }}}}

AssMaM15 <- array(0:0, dim=c(M15Groups,M15Groups,perms)) # build association matrix
for(p in 1:perms){
  for (i in 1:M15Groups){
    for (j in 1:M15Groups){
      for (k in 1:M15Days){
        if (permutationsM15[k, i, p] > 0){
          if (permutationsM15[k, j, p] > 0){
            covisits = covisits + 1}}}
      if(i==j){
        covisits = 0}
      AssMaM15[i,j,p]=covisits
      covisits=0
    }}}


covisits=0
expectedM15Rand <- array(0:0, dim=c(M15Groups,M15Groups,perms)) # expected covisits for random datasets

expec=0
for (p in 1:perms){
  visits = colSums(permutationsM15[,,p])
  for (i in 1:M15Groups){
    for (j in 1:M15Groups){
      if(i==j){
        expectedM15Rand[i,j,p] = 0}
      else{
        for (k in 1:M15Days){
          expec = expec+((visits[i]/M15Days)*(visits[j]/M15Days)*(SmoothedDayM15[k,1]*M15Days))}
        expectedM15Rand[i,j,p]= expec}
      expec=0
      
    }}}

M15randbp <- array(0:0, dim=c(M15Groups,M15Groups,perms)) #BP association indices for random datasets

for(p in 1:perms){
  for (i in 1:M15Groups){
    for (j in 1:M15Groups){
      M15randbp[i,j,p] = pbinom(AssMaM15[i,j,p], size = M15Days, prob= (expectedM15Rand[i,j,p]/M15Days), lower.tail = FALSE)
    }}}

BPindexM15Rand=sqrt(1-M15randbp)


#modularity from randomisations

obsBPM11<-cluster_louvain(netBPM11)
obsBPmodM11<-obsBPM11$modularity
obsBPM13<-cluster_louvain(netBPM13)
obsBPmodM13<-obsBPM13$modularity
obsBPM15<-cluster_louvain(netBPM15)
obsBPmodM15<-obsBPM15$modularity
obsBPL<-cluster_louvain(netBPL)
obsBPmodL<-obsBPL$modularity

random.modLBP<-rep(NA, 1000)
for (i in 1:1000){
  net.r<-graph.adjacency(BPindexLRand[,,i], mode="undirected", weighted=TRUE, diag=FALSE)
  clus<- cluster_louvain(net.r)
  l<-length(clus$modularity)
  random.modLBP[i] <- clus$modularity[l]} 

hist(random.modLBP, breaks=50,col="grey", main = "Lokoue", xlab = "Modularity")
abline(v=obsBPmodL, col="red")
sum(random.modLBP >= obsBPmodL)/1000


random.modMBP15<-rep(NA, 1000)
for (i in 1:1000){
  net.r<-graph.adjacency(BPindexM15Rand[,,i], mode="undirected", weighted=TRUE, diag=FALSE)
  clus<- cluster_louvain(net.r)
  l<-length(clus$modularity)
  random.modMBP15[i] <- clus$modularity[l]} 

hist(random.modMBP15, breaks=50,col="grey", main = "Mbeli 1415", xlab = "Modularity")
abline(v=obsBPmodM15, col="red")
sum(random.modMBP15 >= obsBPmodM15)/1000

random.modMBP13<-rep(NA, 1000)
for (i in 1:1000){
  net.r<-graph.adjacency(BPindexM13Rand[,,i], mode="undirected", weighted=TRUE, diag=FALSE)
  clus<- cluster_louvain(net.r)
  l<-length(clus$modularity)
  random.modMBP13[i] <- clus$modularity[l]} 

hist(random.modMBP13, breaks=50,col="grey", main = "Mbeli 1013", xlab = "Modularity")
abline(v=obsBPmodM13, col="red")
sum(random.modMBP13 >= obsBPmodM13)/1000

random.modMBP11<-rep(NA, 1000)
for (i in 1:1000){
  net.r<-graph.adjacency(BPindexM11Rand[,,i], mode="undirected", weighted=TRUE, diag=FALSE)
  clus<- cluster_louvain(net.r)
  l<-length(clus$modularity)
  random.modMBP11[i] <- clus$modularity[l]} 

hist(random.modMBP11, breaks=50,col="grey", main = "Mbeli 1011", xlab = "Modularity")
abline(v=obsBPmodM11, col="red")
sum(random.modMBP11 >= obsBPmodM11)/1000

#Correlation between SR association indices across years

yrs1014<-colnames(networkM1011)[colnames(networkM1011) %in% colnames(networkM1213)]
net1011yrs1014<-networkM1011[,c(yrs1014)]
net1011yrs1014<-net1011yrs1014[c(yrs1014),]

net1213yrs1014<-networkM1213[,c(yrs1014)]
net1213yrs1014<-net1213yrs1014[c(yrs1014),]

library(ape)
mantel.test(net1011yrs1014,net1213yrs1014, nperm=1000, graph = T, alternative = "greater")

yrs1215<-colnames(networkM1213)[colnames(networkM1213) %in% colnames(networkM1415)]
net1213yrs1215<-networkM1213[,c(yrs1215)]
net1213yrs1215<-net1213yrs1215[c(yrs1215),]

net1415yrs1215<-networkM1415[,c(yrs1215)]
net1415yrs1215<-net1415yrs1215[c(yrs1215),]

mantel.test(net1213yrs1215,net1415yrs1215, nperm=1000, graph = T, alternative = "greater")


yrs1015<-colnames(networkM1011)[colnames(networkM1011) %in% colnames(networkM1415)]
net1011yrs1015<-networkM1011[,c(yrs1015)]
net1011yrs1015<-net1011yrs1015[c(yrs1015),]

net1415yrs1015<-networkM1415[,c(yrs1015)]
net1415yrs1015<-net1415yrs1015[c(yrs1015),]

mantel.test(net1011yrs1015,net1415yrs1015, nperm=1000, graph = T, alternative = "greater")

#Correlation between 100m associations and day associations
SR100m # simple ratio association index for groups/solitaries within 100m of one another 2015-16

mantel.test(SR100m,networkM1415, nperm=1000, graph = T, alternative = "greater")


                  #Hierarchical clustering with BP assoication index
library(cluster)
#for lokoue
AssDisL<-1-(BPindexL^2/3) #association index transformed to enable a linear relationship and inverted 
#such that higher "association distances" represented less closely associating groups and solitaries
distL<-as.dist(AssDisL, diag=F, upper = F)
LokoueAverage <-agnes(distL, metric = 'euclidean', method="average") 
plot(LokoueAverage, labels=colnames(Lokoue))

breaks = seq(0, 0.8, by=0.01)
height.cut = cut(LokoueAverage$height, breaks, right=FALSE) 
heights.freq = table(height.cut)
cumfreq0 = c(0, cumsum(heights.freq))
ff=as.data.frame(cumfreq0)
HeightsL<-ff[,1]

##Identifying nodes
for (i in 1:66){
  test1<-wilcox.test(ff[1:i,2], ff[i:66,2], alternative = "two.sided", paired = F)
  pvals[i]=test1$p.value}

#for lokoue random data sets
AssDisLR<-1-(BPindexLRand^2/3) 
for (i in 1:1000){
  distRL<-as.dist(AssDisLR[,,i], diag=F, upper = F)
  LokoueAverage <-agnes(distRL, metric = 'euclidean', method="average")
  height.cut = cut(LokoueAverage$height, breaks, right=FALSE) 
  heights.freq = table(height.cut)
  cumfreq0 = c(0, cumsum(heights.freq))
  ff=as.data.frame(cumfreq0)
  HeightsRL[i,] <-ff[,1]
  Rsquared[i]<-summary(lm(cumfreq0[3:76]~breaks[3:76]))$r.squared
}


#for Mbeli
AssDisM15<-1-(BPindexM15^2/3) #association index transformed to enable a linear relationship and inverted 
#such that higher "association distances" represented less closely associating groups and solitaries
distM15<-as.dist(AssDisM15, diag=F, upper = F)
Mbeli15Average <-agnes(distM15, metric = 'euclidean', method="average") 
plot(Mbeli15Average, labels=colnames(Mbeli1415))

breaks = seq(0, 0.8, by=0.01)
height.cut = cut(Mbeli15Average$height, breaks, right=FALSE) 
heights.freq = table(height.cut)
cumfreq0 = c(0, cumsum(heights.freq))
ff=as.data.frame(cumfreq0)
HeightsM15<-ff[,1]

#Identifying nodes
for (i in 7:65){
  test2<-wilcox.test(ff[7:i,2], ff[i:65,2], alternative = "two.sided", paired = F)
  pvals[i]=test2$p.value}

#for Mbeli1516 random data sets
AssDisM15R<-1-(BPindexM15Rand^2/3) 
for (i in 1:1000){
  distRM15<-as.dist(AssDisM15R[,,i], diag=F, upper = F)
Mbeli15Average <-agnes(distRM15, metric = 'euclidean', method="average")
  height.cut = cut(Mbeli15Average$height, breaks, right=FALSE) 
  heights.freq = table(height.cut)
  cumfreq0 = c(0, cumsum(heights.freq))
  ff=as.data.frame(cumfreq0)
  HeightsRM15[i,] <-ff[,1]
  Rsquared[i]<-summary(lm(cumfreq0[3:76]~breaks[3:76]))$r.squared
}


                          #variation in modularity with varying module size (SR assoication index)

ModwithTL<- array(0:0, dim=c(201,3,20))

for (i in 1:201){
  netres<-cluster_resolution(netL, t = res[i])
  ModwithTL[i,2]<-netres$modularity
  ModwithTL[i,3]<-netres$vcount}


netBPM15


ModwithTM15<- array(0:0, dim=c(201,3,20))

for (i in 1:201){
  netres<-cluster_resolution(netM15, t = res[i])
  ModwithTM15[i,2]<-netres$modularity
  ModwithTM15[i,3]<-netres$vcount}


#with randomisations

ModwithTRandL<- array(0:0, dim=c(1000,201,3)) 
res<-seq(0,2, by = 0.01)
ModwithTRandL[,,1]<-res
for (j in 1:1000){
  net.r<-graph.adjacency(randomL[j,,], mode="undirected", weighted=TRUE, diag=FALSE)
  for (i in 1:201){
    netres<-cluster_resolution(net.r, t = res[i], RandomOrder=TRUE)
    ModwithTRandL[j,i,2]<-netres$modularity
    ModwithTRandL[j,i,3]<-netres$vcount
  }}

ModwithTRandM15<- array(0:0, dim=c(1000,201,3)) 
res<-seq(0,2, by = 0.01)
ModwithTRandM15[,,1]<-res
for (j in 1:1000){
  net.r<-graph.adjacency(randomM1415[j,,], mode="undirected", weighted=TRUE, diag=FALSE)
  for (i in 1:201){
    netres<-cluster_resolution(net.r, t = res[i], RandomOrder=TRUE)
    ModwithTRandM15[j,i,2]<-netres$modularity
    ModwithTRandM15[j,i,3]<-netres$vcount
  }}

#Compare real and random

testModL<- array(0:0, dim=c(201,4))
for (i in 1:201){
  testModL[i,1]<-ModwithTL[i,2]
  testModL[i,2]<-(GroupsL/ModwithTL[i,3])
  testModL[i,3]<-(sum(ModwithTRandL[,i,2] >= ModwithTL[i,2]))/1000
  testModL[i,4]<-ModwithTL[i,3]
}

testModM15<- array(0:0, dim=c(201,4))
for (i in 1:201){
  testModM15[i,1]<-ModwithTM15[i,2]
  testModM15[i,2]<-(GroupsM15/ModwithTM15[i,3])
  testModM15[i,3]<-(sum(ModwithTRandM15[,i,2] >= ModwithTM15[i,2]))/1000
  testModM15[i,4]<-ModwithTM15[i,3]
}

            #Scaling of social unit sizes

BinScaling #log social unit sizes by Binford Level for each population using both method 1 
           #(hierarchical clustering) and method 2(Varying modularity with module size)

lm(BinScaling[1:6,]$Method1 ~ BinScaling[1:6,]$BinfordLevel) #Lokoue
lm(BinScaling[7:10,]$Method1 ~ BinScaling[7:10,]$BinfordLevel) #Maya Nord
lm(BinScaling[11:16,]$Method1 ~ BinScaling[11:16,]$BinfordLevel) #Lokoue

lm(BinScaling$Method1 ~ BinScaling$BinfordLevel*BinScaling$Bai ) #All


           #Predicting social unit membership by Kinship

KinshipDataLokoue<-as.data.frame(KinshipDataLokoue) #Pairwise relatedness and co-memebership of module
KinshipDataMbeli<-as.data.frame(KinshipDataMbeli)

logreg1 <- glm(KinshipDataLokoue$SRModule~KinshipDataLokoue$Related*KinshipDataLokoue$Type, family=binomial(link='logit'))
logreg2 <- glm(KinshipDataLokoue$BPModule~KinshipDataLokoue$Related*KinshipDataLokoue$Type, family=binomial(link='logit'))
logreg3 <- glm(KinshipDataMbeli$SRModule~KinshipDataMbeli$Related*KinshipDataMbeli$Type, family=binomial(link='logit'))
logreg4 <- glm(KinshipDataMbeli$BPModule~KinshipDataMbeli$Related*KinshipDataMbeli$Type, family=binomial(link='logit'))
